# Supplementary material for: Chemogenetic profiling reveals PP2A‐independent cytotoxicity of proposed PP2A activators iHAP1 and DT‐061
Source: EMBO J. 2022 Jun 13;41(14):e110611. doi: 10.15252/embj.2022110611 (PMC9289710; doi:10.15252/embj.2022110611)
Supplement: Supplementary file 3 — Dataset EV1 [file EMBJ-41-e110611-s017.xlsx]

## Sheet: Legend
Mass spectrometry analysis of myc-PP2AC purifications

## Sheet: description
Column	Description
column A	protein name
column B	uniprot accession
column C	protein description
column D	maximum xcorr parameter for protein identification
column E	maximum dcn parameter for protein identification
column F	minimum part per million parameter for protein identification
column G	total peptide [DMSO1]
column H	unique peptide [DMSO1]
column I	unique matches [DMSO1]
column J	total peptide [DMSO2]
column K	unique peptide [DMSO2]
column L	unique matches [DMSO2]
column M	total peptide [DMSO3]
column N	unique peptide [DMSO3]
column O	unique matches [DMSO3]
column P	total peptide [DT-061 1]
column Q	unique peptide [DT-061 1]
column R	unique matches [DT-061 1]
column S	total peptide [DT-061 2]
column T	unique peptide [DT-061 2]
column U	unique matches [DT-061 2]
column V	total peptide [DT-061 3]
column W	unique peptide [DT-061 3]
column X	unique matches [DT-061 3]
column Y	total peptide [iHAP1]
column Z	unique peptide [iHAP1]
column AA	unique matches [iHAP1]
column AB	total peptide [iHAP2]
column AC	unique peptide [iHAP2]
column AD	unique matches [iHAP2]
column AE	total peptide [iHAP3]
column AF	unique peptide [iHAP3]
column AG	unique matches [iHAP3]
column AH	log2 area DMSO 1
column AI	log2 area DMSO 2
column AJ	log2 area DMSO 3
column AK	log2 area SMAP 1
column AL	log2 area SMAP 2
column AM	log2 area SMAP 3
column AN	log2 area iHAP 1
column AO	log2 area iHAP 2
column AP	log2 area iHAP 3
column AQ	log2 ratio SMAP-DMSO
column AR	pvalue SMAP-DMSO
column AS	log2 ratio iHAP-DMSO
column AT	pvalue iHAP-DMSO

## Sheet: all data
name	accession	description	xcorr_max	dcn_max	ppm_min	tp[DMSO1]	up[DMSO1]	um[DMSO1]	tp[DMSO2]	up[DMSO2]	um[DMSO2]	tp[DMSO3]	up[DMSO3]	um[DMSO3]	tp[DT-061 1]	up[DT-061 1]	um[DT-061 1]	tp[DT-061 2]	up[DT-061 2]	um[DT-061 2]	tp[DT-061 3]	up[DT-061 3]	um[DT-061 3]	tp[iHAP1]	up[iHAP1]	um[iHAP1]	tp[iHAP2]	up[iHAP2]	um[iHAP2]	tp[iHAP3]	up[iHAP3]	um[iHAP3]	log2 area DMSO 1	log2 area DMSO 2	log2 area DMSO 3	log2 area DT-061 1	log2 area DT-061 2	log2 area DT-061 3	log2 area iHAP 1	log2 area iHAP 2	log2 area iHAP 3	log2 ratio DT-061 -DMSO	log2 ratio iHAP-DMSO	DT-061 -DMSO_pval	iHAP-DMSO_pval
PP2AA_HUMAN	P67775	Serine/threonine-protein phosphatase 2A catalytic subunit alpha isoform OS=Homo sapiens OX=9606 GN=PPP2CA PE=1 SV=1	6.327	0.796	0.027583	16	10	1	15	11	1	15	11	1	14	9	1	13	11	1	13	11	1	15	9	1	14	9	1	14	11	1	26.8731	26.8731	26.8731	26.8731	26.8731	26.8731	26.8731	26.8731	26.8731	0	0	1	1
PP2AB_HUMAN	P62714	Serine/threonine-protein phosphatase 2A catalytic subunit beta isoform OS=Homo sapiens OX=9606 GN=PPP2CB PE=1 SV=1	6.327	0.796	0.027583	14	9	0	14	10	0	14	10	0	13	8	0	12	10	0	12	10	0	14	8	0	13	8	0	13	10	0	26.8228	26.8664	26.8611	26.6597	26.8253	26.806	26.8629	26.8558	26.5938	-0.0864143	-0.0792623	0.235971	0.465959
AN32E_HUMAN	Q9BTT0	Acidic leucine-rich nuclear phosphoprotein 32 family member E OS=Homo sapiens OX=9606 GN=ANP32E PE=1 SV=1	3.964	0.6312	0.545401	1	1	1	0	0	0	1	1	1	0	0	0	0	0	0	0	0	0	0	0	0	0	0	0	1	1	1	18.5996		17.789						16.5477		-1.64657
PPME1_HUMAN	Q9Y570	Protein phosphatase methylesterase 1 OS=Homo sapiens OX=9606 GN=PPME1 PE=1 SV=3	5.684	0.7876	0.005364	11	10	10	14	11	11	13	11	11	15	12	12	13	11	11	15	13	13	10	8	8	13	11	11	14	11	11	24.1114	24.2437	24.2532	24.2698	24.678	25.7298	23.5433	24.4079	23.6823	0.689778	-0.324923	0.252786	0.348867
IGBP1_HUMAN	P78318	Immunoglobulin-binding protein 1 OS=Homo sapiens OX=9606 GN=IGBP1 PE=1 SV=1	5.847	0.7774	0.028526	18	15	15	5	5	5	12	11	11	5	5	5	6	6	6	9	9	9	13	12	12	7	7	7	14	12	12	24.3834	20.6864	22.7828	21.0372	21.6077	23.4765	23.583	21.3892	23.3669	-0.577048	0.162182	0.68271	0.906073
TIPRL_HUMAN	O75663	TIP41-like protein OS=Homo sapiens OX=9606 GN=TIPRL PE=1 SV=2	4.99	0.7798	0.009761	16	13	13	13	11	11	17	13	13	14	11	11	12	10	10	15	12	12	7	7	7	13	11	11	13	11	11	24.9173	24.4293	24.5861	25.087	24.9944	26.0336	23.0103	24.7786	23.5978	0.727409	-0.848665	0.147113	0.239976
SET_HUMAN	Q01105	Protein SET OS=Homo sapiens OX=9606 GN=SET PE=1 SV=3	3.584	0.7282	0.035441	7	5	1	6	5	1	7	5	1	7	5	1	5	4	0	6	4	0	4	4	1	5	4	0	5	4	1	24.7448	23.5918	24.4529	23.843	23.6866	25.3749	21.9179	23.4867	22.7026	0.0383446	-1.56075	0.95558	0.0559483
2A5A_HUMAN	Q15172	Serine/threonine-protein phosphatase 2A 56 kDa regulatory subunit alpha isoform OS=Homo sapiens OX=9606 GN=PPP2R5A PE=1 SV=1	4.154	0.7407	0.045847	9	7	5	10	8	7	12	10	8	11	9	8	12	10	9	11	9	7	9	8	7	13	11	9	13	11	9	22.9706	23.5312	24.0145	23.7186	24.3148	24.7825	22.43	24.2086	23.5341	0.766538	-0.114493	0.149973	0.860035
2A5B_HUMAN	Q15173	Serine/threonine-protein phosphatase 2A 56 kDa regulatory subunit beta isoform OS=Homo sapiens OX=9606 GN=PPP2R5B PE=1 SV=1	3.037	0.7096	0.154166	0	0	0	3	3	2	1	1	1	2	2	2	1	1	1	2	2	2	1	1	1	3	3	2	2	2	1		22.4924	17.1993	17.1836	17.0857	19.5474	15.8524	22.7895	21.9608	-1.90695	0.35505	0.600293	0.925975
2A5D_HUMAN	Q14738	Serine/threonine-protein phosphatase 2A 56 kDa regulatory subunit delta isoform OS=Homo sapiens OX=9606 GN=PPP2R5D PE=1 SV=1	5.753	0.8322	0.016202	34	28	26	34	28	25	35	29	27	32	28	24	35	29	25	41	31	27	25	23	20	33	27	24	38	31	28	26.1135	26.1696	26.2582	26.0509	26.5561	27.457	24.6025	26.4216	25.4233	0.50756	-0.697984	0.342205	0.315475
2A5E_HUMAN	Q16537	Serine/threonine-protein phosphatase 2A 56 kDa regulatory subunit epsilon isoform OS=Homo sapiens OX=9606 GN=PPP2R5E PE=1 SV=1	4.463	0.8211	0.018646	10	7	6	12	10	8	14	10	9	11	8	7	14	9	8	14	9	8	9	7	6	12	9	7	15	12	10	24.4988	24.94	24.8212	24.551	25.2634	26.1454	23.3131	25.2621	24.2991	0.566611	-0.461927	0.34415	0.500669
2A5G_HUMAN	Q13362	Serine/threonine-protein phosphatase 2A 56 kDa regulatory subunit gamma isoform OS=Homo sapiens OX=9606 GN=PPP2R5C PE=1 SV=3	5.111	0.8307	0.002301	18	17	15	19	18	15	16	15	13	16	14	10	19	17	13	21	19	15	11	10	7	17	16	13	22	19	16	24.9241	24.9126	25.2733	24.7829	25.5658	26.624	23.7754	25.3618	24.2937	0.620922	-0.559671	0.364552	0.353506
2AAA_HUMAN	P30153	Serine/threonine-protein phosphatase 2A 65 kDa regulatory subunit A alpha isoform OS=Homo sapiens OX=9606 GN=PPP2R1A PE=1 SV=4	7.161	0.7976	0.008531	50	26	22	59	27	23	63	27	23	58	28	24	65	26	22	72	28	24	52	25	21	74	27	23	51	29	25	28.7322	28.8053	28.8146	28.7111	29.2176	30.0388	27.5537	28.9921	28.3175	0.538471	-0.496298	0.298321	0.354671
2AAB_HUMAN	P30154	Serine/threonine-protein phosphatase 2A 65 kDa regulatory subunit A beta isoform OS=Homo sapiens OX=9606 GN=PPP2R1B PE=1 SV=3	4.819	0.7549	0.000889	18	15	10	19	15	10	18	13	8	19	17	12	21	17	12	22	16	11	15	13	9	22	18	13	19	17	12	25.6729	25.2577	25.4386	25.8725	25.9083	27.0558	24.5629	25.7702	25.7584	0.822477	-0.0925811	0.159829	0.842506
2ABA_HUMAN	P63151	Serine/threonine-protein phosphatase 2A 55 kDa regulatory subunit B alpha isoform OS=Homo sapiens OX=9606 GN=PPP2R2A PE=1 SV=1	6.748	0.8294	0.006863	44	28	19	54	31	21	46	27	20	33	20	13	49	27	18	50	27	19	35	25	17	50	29	21	46	27	19	28.2655	28.2154	27.9842	28.2316	28.4655	29.5865	26.6559	28.272	27.6419	0.606217	-0.631751	0.28228	0.310226
2ABB_HUMAN	Q00005	Serine/threonine-protein phosphatase 2A 55 kDa regulatory subunit B beta isoform OS=Homo sapiens OX=9606 GN=PPP2R2B PE=1 SV=1	4.894	0.8294	0.018442	6	5	0	6	5	0	5	4	0	8	6	0	7	6	0	6	5	0	5	4	0	6	5	0	9	7	0	25.5666	25.2125	23.9491	25.7247	25.5121	26.6236	23.6346	24.2816	25.1682	1.04403	-0.547999	0.164225	0.4549
2ABD_HUMAN	Q66LE6	Serine/threonine-protein phosphatase 2A 55 kDa regulatory subunit B delta isoform OS=Homo sapiens OX=9606 GN=PPP2R2D PE=1 SV=1	5.077	0.8294	0.014695	18	14	5	20	15	5	18	12	5	16	12	4	16	12	4	18	13	5	15	11	4	16	12	5	19	15	7	26.1975	25.9989	25.2491	26.0215	26.1349	27.4074	24.4895	25.489	25.4625	0.706117	-0.668133	0.264193	0.202728
2ABG_HUMAN	Q9Y2T4	Serine/threonine-protein phosphatase 2A 55 kDa regulatory subunit B gamma isoform OS=Homo sapiens OX=9606 GN=PPP2R2C PE=1 SV=4	3.629	0.6782	0.080975	5	5	0	6	5	0	4	4	0	7	6	0	6	6	0	5	5	0	4	4	0	5	5	0	8	7	0	26.2309	26.0452	24.6145	26.6116	26.409	27.4055	24.4894	25.6366	25.8031	1.17852	-0.320521	0.134323	0.652123
HEMH_HUMAN	P22830	Ferrochelatase, mitochondrial OS=Homo sapiens OX=9606 GN=FECH PE=1 SV=2	3.015	0.6871	0.082631	4	4	4	3	3	3	1	1	1	3	3	3	1	1	1	5	5	5	0	0	0	2	2	2	3	3	3	24.8397	25.2253	17.9243	22.675	17.6534	24.8624		17.7647	19.3378	-0.932825	-4.11188	0.784702	0.220309
P2R3B_HUMAN	Q9Y5P8	Serine/threonine-protein phosphatase 2A regulatory subunit B'' subunit beta OS=Homo sapiens OX=9606 GN=PPP2R3B PE=1 SV=2	2.353	0.5597	0.506937	3	3	3	3	3	3	2	2	2	3	3	3	2	2	2	2	2	2	1	1	1	3	3	3	1	1	1	20.0567	20.1247	19.1959	20.6978	19.8182	20.6427	18.0391	20.4261	18.2458	0.593797	-0.888776	0.223696	0.368604
P2R3C_HUMAN	Q969Q6	Serine/threonine-protein phosphatase 2A regulatory subunit B'' subunit gamma OS=Homo sapiens OX=9606 GN=PPP2R3C PE=1 SV=1	3.212	0.5978	0.215254	0	0	0	1	1	1	1	1	1	0	0	0	1	1	1	0	0	0	0	0	0	1	1	1	0	0	0		19.4773	19.8336		19.7433			19.823		0.087908	0.167602
PHOCN_HUMAN	Q9Y3A3	MOB-like protein phocein OS=Homo sapiens OX=9606 GN=MOB4 PE=1 SV=1	2.285	0.5907	0.18209	1	1	1	0	0	0	0	0	0	1	1	1	1	1	1	1	1	1	0	0	0	1	1	1	1	1	1	18.1844			17.1937	18.1566	18.0531		17.3149	16.8903	-0.383288	-1.08187
PTPA_HUMAN	Q15257	Serine/threonine-protein phosphatase 2A activator OS=Homo sapiens OX=9606 GN=PTPA PE=1 SV=3	2.819	0.4867	0.030014	1	1	1	1	1	1	1	1	1	1	1	1	0	0	0	1	1	1	1	1	1	1	1	1	1	1	1	18.0008	17.4704	18.1945	16.4723		18.6693	16.9776	17.8877	16.2856	-0.317716	-0.838257	0.821296	0.205412
SLMAP_HUMAN	Q14BN4	Sarcolemmal membrane-associated protein OS=Homo sapiens OX=9606 GN=SLMAP PE=1 SV=1	1.457	0.3459	1.00018	0	0	0	0	0	0	0	0	0	1	1	1	0	0	0	0	0	0	0	0	0	0	0	0	0	0	0				16.1971
STRN3_HUMAN	Q13033	Striatin-3 OS=Homo sapiens OX=9606 GN=STRN3 PE=1 SV=3	2.517	0.5213	0.105651	0	0	0	0	0	0	0	0	0	0	0	0	2	2	1	0	0	0	0	0	0	0	0	0	0	0	0					19.4818
STRN4_HUMAN	Q9NRL3	Striatin-4 OS=Homo sapiens OX=9606 GN=STRN4 PE=1 SV=2	2.273	0.2855	0.277935	1	1	1	0	0	0	1	1	1	1	1	1	1	1	0	0	0	0	0	0	0	1	1	1	0	0	0	17.931		18.1674	18.8018	18.6767			19.9341		0.690085	1.88496	0.0609707
STRN_HUMAN	O43815	Striatin OS=Homo sapiens OX=9606 GN=STRN PE=1 SV=4	2.827	0.6052	0.109153	0	0	0	1	1	1	1	1	1	3	3	3	2	2	1	1	1	1	0	0	0	0	0	0	0	0	0		17.2965	17.8141	17.6792	18.1929	16.4218				-0.123943		0.847203
STRP1_HUMAN	Q5VSL9	Striatin-interacting protein 1 OS=Homo sapiens OX=9606 GN=STRIP1 PE=1 SV=1	2.019	0.5455	0.100592	1	1	1	1	1	1	2	2	1	1	1	1	1	1	1	1	1	1	0	0	0	2	2	1	1	1	0	16.5412	16.5106	17.4626	15.6233	17.0269	18.1854		17.478	15.8616	0.107043	-0.168355	0.9034	0.871749
STRP2_HUMAN	Q9ULQ0	Striatin-interacting protein 2 OS=Homo sapiens OX=9606 GN=STRIP2 PE=1 SV=2	3.599	0.8278	0.180574	3	3	3	1	1	1	2	2	1	3	3	3	2	2	2	2	2	2	1	1	1	2	2	1	5	5	4	18.1949	17.2344	18.1675	22.6943	17.2452	18.8983	16.1371	17.8245	17.8712	1.74697	-0.588025	0.392378	0.431232
