# Supplementary material for: Chemogenetic profiling reveals PP2A‐independent cytotoxicity of proposed PP2A activators iHAP1 and DT‐061
Source: EMBO J. 2022 Jun 13;41(14):e110611. doi: 10.15252/embj.2022110611 (PMC9289710; doi:10.15252/embj.2022110611)
Supplement: Supplementary file 4 — Dataset EV2 [file EMBJ-41-e110611-s018.xlsx]

## Sheet: Legend
Mass spectrometry analysis of MC-bead assay

## Sheet: description
Column	Description
column A	protein name
column B	uniprot accession
column C	protein description
column D	maximum xcorr parameter for protein identification
column E	maximum dcn parameter for protein identification
column F	minimum part per million parameter for protein identification
column G	total peptide [DMSO1]
column H	unique peptide [DMSO1]
column I	unique matches [DMSO1]
column J	total peptide [DMSO2]
column K	unique peptide [DMSO2]
column L	unique matches [DMSO2]
column M	total peptide [DMSO3]
column N	unique peptide [DMSO3]
column O	unique matches [DMSO3]
column P	total peptide [DT-061 1]
column Q	unique peptide [DT-061 1]
column R	unique matches [DT-061 1]
column S	total peptide [DT-061 2]
column T	unique peptide [DT-061 2]
column U	unique matches [DT-061 2]
column V	total peptide [DT-061 3]
column W	unique peptide [DT-061 3]
column X	unique matches [DT-061 3]
column Y	total peptide [iHAP1]
column Z	unique peptide [iHAP1]
column AA	unique matches [iHAP1]
column AB	total peptide [iHAP2]
column AC	unique peptide [iHAP2]
column AD	unique matches [iHAP2]
column AE	total peptide [iHAP3]
column AF	unique peptide [iHAP3]
column AG	unique matches [iHAP3]
column AH	log2 area DMSO 1
column AI	log2 area DMSO 2
column AJ	log2 area DMSO 3
column AK	log2 area DT-061 1
column AL	log2 area DT-061 2
column AM	log2 area DT-061 3
column AN	log2 area iHAP 1
column AO	log2 area iHAP 2
column AP	log2 area iHAP 3
column AQ	log2 ratio DT-061 -DMSO
column AR	pvalue DT-061 -DMSO
column AS	log2 ratio iHAP-DMSO
column AT	pvalue iHAP-DMSO

## Sheet: 293T
name	accession	description	xcorr_max	dcn_max	ppm_min	tp[DMSO1]	up[DMSO1]	um[DMSO1]	tp[DMSO2]	up[DMSO2]	um[DMSO2]	tp[DMSO3]	up[DMSO3]	um[DMSO3]	tp[DT-061 1]	up[DT-061 1]	um[DT-061 1]	tp[DT-061 2]	up[DT-061 2]	um[DT-061 2]	tp[DT-061 3]	up[DT-061 3]	um[DT-061 3]	tp[iHAP1]	up[iHAP1]	um[iHAP1]	tp[iHAP2]	up[iHAP2]	um[iHAP2]	tp[iHAP3]	up[iHAP3]	um[iHAP3]	log2 area DMSO 1	log2 area DMSO 2	log2 area DMSO 3	log2 area DT-061 1	log2 area DT-061 2	log2 area DT-061 3	log2 area iHAP 1	log2 area iHAP 2	log2 area iHAP 3	log2 ratio DT-061 -DMSO	pvalue DT-061 -DMSO	log2 ratio iHAP-DMSO	pvalue iHAP-DMSO
PP2AA_HUMAN	P67775	Serine/threonine-protein phosphatase 2A catalytic subunit alpha isoform OS=Homo sapiens OX=9606 GN=PPP2CA PE=1 SV=1	5.827	0.7677	0.002079	15	9	1	12	10	1	13	10	1	15	11	1	13	7	1	14	11	1	7	6	1	10	7	1	12	9	1	25.7513	25.3709	26.0306	26.24	25.1946	25.7138	25.384	25.384	25.6811	-0.00148832	0.99691	-0.234568	0.355665
PP2AB_HUMAN	P62714	Serine/threonine-protein phosphatase 2A catalytic subunit beta isoform OS=Homo sapiens OX=9606 GN=PPP2CB PE=1 SV=1	5.827	0.7677	0.002079	14	9	1	11	10	1	14	10	1	15	11	1	12	6	0	14	11	1	7	6	1	10	7	1	11	8	0	25.2178	25.1317	25.5035	26.0435	24.9176	25.4527	24.8402	24.9269	25.5555	0.186944	0.631951	-0.176781	0.534265
2A5D_HUMAN	Q14738	Serine/threonine-protein phosphatase 2A 56 kDa regulatory subunit delta isoform OS=Homo sapiens OX=9606 GN=PPP2R5D PE=1 SV=1	2.494	0.6565	0.021097	1	1	0	1	1	0	3	3	2	1	1	0	1	1	0	1	1	0	1	1	0	0	0	0	1	1	0	16.5684	14.6563	18.4437	17.9576	17.4763	17.6272	16.3093		18.1128	1.13091	0.409856	0.654892	0.676137
2A5G_HUMAN	Q13362	Serine/threonine-protein phosphatase 2A 56 kDa regulatory subunit gamma isoform OS=Homo sapiens OX=9606 GN=PPP2R5C PE=1 SV=3	3.31	0.6565	0.021097	5	5	4	7	7	6	9	9	8	4	4	3	5	5	4	3	3	2	4	4	3	6	5	5	2	2	1	18.6287	18.9841	20.0799	19.5598	18.6578	20.1487	18.7413	18.8613	19.747	0.224577	0.733631	-0.114353	0.843497
2AAA_HUMAN	P30153	Serine/threonine-protein phosphatase 2A 65 kDa regulatory subunit A alpha isoform OS=Homo sapiens OX=9606 GN=PPP2R1A PE=1 SV=4	6.927	0.8164	0.000258	99	40	33	114	43	37	116	45	38	93	41	33	99	44	37	105	38	31	80	34	28	76	36	29	104	38	32	29.8206	29.8206	29.8206	29.8206	29.8206	29.8206	29.8206	29.8206	29.8206	0	1	0	1
2AAB_HUMAN	P30154	Serine/threonine-protein phosphatase 2A 65 kDa regulatory subunit A beta isoform OS=Homo sapiens OX=9606 GN=PPP2R1B PE=1 SV=3	4.035	0.7028	0.000841	28	20	13	36	20	14	35	20	13	32	22	14	30	18	11	31	21	14	24	17	11	23	15	8	23	15	9	25.629	27.0144	27.0144	27.0716	27.1819	27.235	26.3383	26.7047	24.8066	0.61021	0.316884	-0.602745	0.464605
2ABA_HUMAN	P63151	Serine/threonine-protein phosphatase 2A 55 kDa regulatory subunit B alpha isoform OS=Homo sapiens OX=9606 GN=PPP2R2A PE=1 SV=1	7.158	0.8038	0.004553	62	33	23	85	39	29	76	34	24	71	35	24	64	33	24	65	34	24	59	35	25	58	31	22	70	33	25	27.9658	28.7004	28.0397	28.4995	28.2504	28.5322	27.6501	28.4262	28.1819	0.192047	0.506585	-0.149256	0.671893
2ABB_HUMAN	Q00005	Serine/threonine-protein phosphatase 2A 55 kDa regulatory subunit B beta isoform OS=Homo sapiens OX=9606 GN=PPP2R2B PE=1 SV=1	4.763	0.8038	0.012983	9	7	0	10	6	0	10	6	0	9	7	0	11	6	0	7	5	0	9	6	0	9	4	0	6	5	0	24.8385	25.0525	24.9417	24.9682	24.3434	24.9333	24.6759	24.6759	23.0512	-0.195973	0.439336	-0.80993	0.272605
2ABD_HUMAN	Q66LE6	Serine/threonine-protein phosphatase 2A 55 kDa regulatory subunit B delta isoform OS=Homo sapiens OX=9606 GN=PPP2R2D PE=1 SV=1	6.275	0.8038	0.008342	34	20	12	36	22	14	35	22	13	32	20	11	33	20	13	33	21	14	31	17	10	33	17	10	29	16	9	26.1905	26.2155	26.2155	25.9244	26.0682	26.0801	25.9589	25.8146	27.1274	-0.182938	0.0636402	0.0931366	0.843523
2ABG_HUMAN	Q9Y2T4	Serine/threonine-protein phosphatase 2A 55 kDa regulatory subunit B gamma isoform OS=Homo sapiens OX=9606 GN=PPP2R2C PE=1 SV=4	3.48	0.6867	0.012983	10	7	0	9	6	0	10	6	0	10	7	0	12	6	0	7	5	0	8	6	0	8	4	0	6	5	0	26.0174	26.0306	25.7711	25.7903	25.6977	26.3098	26.0833	26.0833	23.8593	-0.00713779	0.974997	-0.59779	0.505236
P2R3A_HUMAN	Q06190	Serine/threonine-protein phosphatase 2A regulatory subunit B'' subunit alpha OS=Homo sapiens OX=9606 GN=PPP2R3A PE=1 SV=1	2.015	0.5722	0.264275	1	1	0	1	1	0	1	1	0	2	2	0	1	1	0	2	2	0	0	0	0	1	1	0	2	2	0	16.9011	17.9853	17.5285	19.083	18.09	19.6884		17.7448	19.0527	1.48217	0.0661191	0.927065	0.366123
P2R3B_HUMAN	Q9Y5P8	Serine/threonine-protein phosphatase 2A regulatory subunit B'' subunit beta OS=Homo sapiens OX=9606 GN=PPP2R3B PE=1 SV=2	3.855	0.7706	0.018477	8	8	7	9	9	8	9	9	8	9	9	7	10	10	9	8	8	6	3	3	3	3	3	2	4	4	2	19.846	20.5528	20.5528	21.1351	21.0199	21.1016	18.8613	19.3407	20.9289	0.76836	0.0795985	-0.606874	0.4408
FGOP2_HUMAN	Q9NVK5	FGFR1 oncogene partner 2 OS=Homo sapiens OX=9606 GN=FGFR1OP2 PE=1 SV=1	3.245	0.6431	0.043632	0	0	0	2	2	2	2	2	2	2	2	2	2	2	2	2	2	2	2	2	2	0	0	0	3	3	3		16.8874	16.8874	17.7854	17.6384	18.2178	17.6249		18.9226	0.993149	0.0293125	1.38638	0.278676
HEMH_HUMAN	P22830	Ferrochelatase, mitochondrial OS=Homo sapiens OX=9606 GN=FECH PE=1 SV=2	2.896	0.5544	0.011751	0	0	0	2	2	2	4	4	4	0	0	0	1	1	1	1	1	1	0	0	0	1	1	1	1	1	1		18.2982	18.9841		15.481	17.2478		16.6527	17.7659	-2.27679	0.202885	-1.43189	0.18502
PHOCN_HUMAN	Q9Y3A3	MOB-like protein phocein OS=Homo sapiens OX=9606 GN=MOB4 PE=1 SV=1	2.669	0.6391	0.081889	0	0	0	2	2	2	2	2	2	0	0	0	2	2	2	1	1	1	0	0	0	0	0	0	2	2	2		19.4507	18.2982		21.4138	18.6325			18.6838	1.14865	0.557258	-0.190724
STRN_HUMAN	O43815	Striatin OS=Homo sapiens OX=9606 GN=STRN PE=1 SV=4	5.34	0.7773	0.014793	14	13	12	22	18	17	25	21	19	22	20	18	22	21	19	18	17	15	19	17	15	11	11	10	24	17	14	20.3182	21.6901	22.3734	22.1091	22.6051	22.1628	21.3523	21.0601	22.6571	0.831765	0.300809	0.229256	0.783641
STRN3_HUMAN	Q13033	Striatin-3 OS=Homo sapiens OX=9606 GN=STRN3 PE=1 SV=3	5.774	0.7845	0.00679	13	12	11	19	17	16	24	20	18	19	18	16	16	16	14	22	19	17	19	17	15	10	9	8	17	14	11	22.1106	22.4523	22.9434	22.8463	22.9732	23.1113	22.4223	21.7546	23.4073	0.474829	0.180477	0.0259766	0.964533
STRN4_HUMAN	Q9NRL3	Striatin-4 OS=Homo sapiens OX=9606 GN=STRN4 PE=1 SV=2	5.556	0.7792	0.006943	11	10	9	12	11	10	14	13	11	14	13	11	14	13	11	8	7	5	10	9	7	6	6	5	12	9	6	21.7688	21.4568	22.1669	22.3154	22.6897	22.6457	21.5992	20.8898	22.9112	0.752724	0.0461352	0.0025157	0.997098
STRP1_HUMAN	Q5VSL9	Striatin-interacting protein 1 OS=Homo sapiens OX=9606 GN=STRIP1 PE=1 SV=1	3.98	0.7575	0.006784	12	12	9	15	14	12	18	15	11	14	14	10	10	10	5	13	13	10	8	8	6	5	5	5	13	13	9	20.1165	21.1932	21.1932	21.3996	21.288	21.2339	21.0601	20.5341	22.0512	0.472867	0.317728	0.3808	0.543196
STRP2_HUMAN	Q9ULQ0	Striatin-interacting protein 2 OS=Homo sapiens OX=9606 GN=STRIP2 PE=1 SV=2	2.296	0.6864	0.04699	3	3	0	3	3	1	4	4	0	4	4	0	5	5	0	3	3	0	2	2	0	0	0	0	4	4	0	18.7647	19.293	20.2353	19.6751	19.8192	19.8935	19.5067		20.3062	0.364931	0.486402	0.475436	0.481477
