# Supplementary material for: Chemogenetic profiling reveals PP2A‐independent cytotoxicity of proposed PP2A activators iHAP1 and DT‐061
Source: EMBO J. 2022 Jun 13;41(14):e110611. doi: 10.15252/embj.2022110611 (PMC9289710; doi:10.15252/embj.2022110611)
Supplement: Supplementary file 5 — Dataset EV3 [file EMBJ-41-e110611-s008.xlsx]

## Sheet: Legend
normZ score for CRISPR screen

## Sheet: iHAP1
GENE	sumZ	numObs	normZ	pval_synth	rank_synth	fdr_synth	pval_supp	rank_supp	fdr_supp
KNTC1	-23.88	8	-6.99	1.37e-12	1	2.48e-08	1	18054	1
TACC3	-20.91	8	-6.11	4.86e-10	2	4.38e-06	1	18053	1
ANKRD49	-17.9	8	-5.23	8.62e-08	3	0.000518	1	18052	1
FKBPL	-15.42	8	-4.49	3.52e-06	4	0.0159	1	18051	1
B3GNT1	-15.16	8	-4.42	5.01e-06	5	0.0181	1	18050	1
SCAF1	-13.99	8	-4.07	2.33e-05	6	0.07	1	18049	1
CDK9	-13.95	8	-4.06	2.44e-05	7	0.0629	1	18048	1
SLC35B2	-13.26	8	-3.86	5.77e-05	8	0.13	1	18047	1
CNOT11	-13.25	8	-3.85	5.84e-05	9	0.117	1	18046	1
ZNF823	-13.13	8	-3.82	6.72e-05	10	0.121	1	18045	1
MBNL1	-13.1	8	-3.81	6.95e-05	11	0.114	1	18044	1
ZNF518B	-12.82	8	-3.73	9.7e-05	12	0.146	1	18043	1
DDX39B	-12.82	8	-3.73	9.73e-05	13	0.135	1	18042	1
PRR14L	-12.71	8	-3.69	0.00011	14	0.142	1	18041	1
TASP1	-12.68	8	-3.69	0.000114	15	0.137	1	18040	1
IFT80	-12.43	8	-3.61	0.000153	16	0.172	1	18039	1
CUL3	-12.41	8	-3.61	0.000155	17	0.165	1	18038	1
TSPAN33	-12.39	8	-3.6	0.000158	18	0.159	1	18037	1
SNAP23	-12.3	8	-3.57	0.000177	19	0.168	1	18036	1
CCDC13	-12.29	8	-3.57	0.000178	20	0.161	1	18035	1
UCN2	-12.29	8	-3.57	0.000179	21	0.154	1	18034	1
OR4K14	-12.27	8	-3.56	0.000183	22	0.15	1	18033	1
TNIK	-12.04	8	-3.5	0.000235	23	0.184	1	18032	1
DDAH2	-12.02	8	-3.49	0.000241	24	0.182	1	18031	1
RAD17	-12	8	-3.48	0.000247	25	0.178	1	18030	1
SMOX	-11.94	8	-3.47	0.000262	26	0.182	1	18029	1
ZFX	-11.85	8	-3.44	0.00029	27	0.194	1	18028	1
IMPDH2	-11.85	8	-3.44	0.000292	28	0.188	1	18027	1
MPPED2	-11.83	8	-3.43	0.000298	29	0.186	1	18026	1
C1orf87	-11.79	8	-3.42	0.000311	30	0.187	1	18025	1
UGT1A4	-11.78	8	-3.42	0.000313	31	0.182	1	18024	1
USP16	-11.75	8	-3.41	0.000323	32	0.182	1	18023	1
ZNF75D	-11.71	8	-3.4	0.000337	33	0.184	1	18022	1
DLGAP4	-11.68	8	-3.39	0.000349	34	0.185	1	18021	1
ZNF280D	-11.65	8	-3.38	0.000362	35	0.186	1	18020	1
NUFIP2	-11.46	8	-3.32	0.000443	36	0.222	1	18019	1
RMND5B	-11.44	8	-3.32	0.000449	37	0.219	1	18018	1
AMDHD1	-11.4	8	-3.31	0.000471	38	0.224	1	18017	1
ADPRHL2	-11.34	8	-3.29	0.0005	39	0.232	0.999	18016	1
DUS1L	-11.29	8	-3.27	0.000531	40	0.24	0.999	18015	1
CDIP1	-11.28	8	-3.27	0.000532	41	0.234	0.999	18014	1
FAM198B	-11.21	8	-3.25	0.000575	42	0.247	0.999	18013	1
MAPRE2	-11.2	8	-3.25	0.000581	43	0.244	0.999	18012	1
LINS	-11.13	8	-3.23	0.000621	44	0.255	0.999	18011	1
ZNF165	-11.12	8	-3.23	0.000628	45	0.252	0.999	18010	1
RCAN1	-11.06	8	-3.21	0.000674	46	0.264	0.999	18009	1
RAB4B	-11.01	8	-3.19	0.000706	47	0.271	0.999	18008	1
SMCHD1	-10.95	8	-3.18	0.000749	48	0.282	0.999	18007	1
PNRC2	-10.92	8	-3.17	0.000774	49	0.285	0.999	18006	1
GLIPR1	-10.9	8	-3.16	0.000787	50	0.284	0.999	18005	1
GAK	-10.89	8	-3.16	0.000801	51	0.283	0.999	18004	1
GNA14	-10.85	8	-3.15	0.000827	52	0.287	0.999	18003	1
CLASRP	-10.84	8	-3.14	0.000841	53	0.287	0.999	18002	1
CKAP5	-10.81	8	-3.13	0.000862	54	0.288	0.999	18001	1
SETD1A	-10.81	8	-3.13	0.000863	55	0.283	0.999	18000	1
UBE2K	-10.8	8	-3.13	0.000877	56	0.283	0.999	17999	1
ASH2L	-10.75	8	-3.12	0.000915	57	0.29	0.999	17998	1
KDM2A	-10.73	8	-3.11	0.000933	58	0.29	0.999	17997	1
PIGK	-10.73	8	-3.11	0.00094	59	0.288	0.999	17996	1
NELFE	-10.7	8	-3.1	0.000965	60	0.291	0.999	17995	1
PTCHD3	-10.67	8	-3.09	0.000997	61	0.295	0.999	17994	1
EPRS	-10.65	8	-3.09	0.00101	62	0.295	0.999	17993	1
MTBP	-10.61	8	-3.08	0.00105	63	0.301	0.999	17992	1
HERC5	-10.6	8	-3.07	0.00106	64	0.299	0.999	17991	1
MAPK14	-10.55	8	-3.06	0.00111	65	0.31	0.999	17990	1
ZNF160	-10.52	8	-3.05	0.00116	66	0.316	0.999	17989	1
CACNA1G	-10.51	8	-3.05	0.00116	67	0.313	0.999	17988	1
GTF3C1	-10.45	8	-3.03	0.00123	68	0.326	0.999	17987	1
B2M	-10.44	8	-3.02	0.00125	69	0.327	0.999	17986	1
SAMSN1	-10.38	8	-3.01	0.00132	70	0.34	0.999	17985	1
TMEM132B	-10.34	8	-3	0.00137	71	0.349	0.999	17984	1
ESYT3	-10.32	8	-2.99	0.0014	72	0.352	0.999	17983	1
PARPBP	-10.3	8	-2.98	0.00143	73	0.353	0.999	17982	1
GNG11	-10.29	8	-2.98	0.00144	74	0.352	0.999	17981	1
TAF6	-10.29	8	-2.98	0.00145	75	0.348	0.999	17980	1
CATSPERG	-10.25	8	-2.97	0.0015	76	0.357	0.998	17979	1
HDAC11	-10.21	8	-2.96	0.00155	77	0.364	0.998	17978	1
NCAM1	-10.2	8	-2.95	0.00157	78	0.363	0.998	17977	1
AGER	-10.15	8	-2.94	0.00165	79	0.378	0.998	17976	1
MUC20	-10.12	8	-2.93	0.0017	80	0.383	0.998	17975	1
GATA3	-10.08	8	-2.92	0.00176	81	0.393	0.998	17974	1
TM2D3	-10.06	8	-2.91	0.00179	82	0.394	0.998	17973	1
DUSP22	-10.06	8	-2.91	0.00179	83	0.39	0.998	17972	1
ZNF318	-10.05	8	-2.91	0.00181	84	0.389	0.998	17971	1
NKAIN2	-10.05	8	-2.91	0.00181	85	0.385	0.998	17970	1
EFHC1	-10.03	8	-2.9	0.00185	86	0.388	0.998	17969	1
ZNRD1	-10.02	8	-2.9	0.00187	87	0.388	0.998	17968	1
RWDD4	-9.98	8	-2.89	0.00193	88	0.397	0.998	17967	1
PRSS53	-9.9	8	-2.86	0.00209	89	0.425	0.998	17966	1
SYNE2	-9.84	8	-2.85	0.00221	90	0.443	0.998	17965	1
G6PD	-9.83	8	-2.85	0.00222	91	0.44	0.998	17964	1
HS2ST1	-9.82	8	-2.84	0.00225	92	0.441	0.998	17963	1
LRRC48	-9.79	8	-2.83	0.00232	93	0.451	0.998	17962	1
HEXIM1	-9.74	8	-2.82	0.00242	94	0.465	0.998	17961	1
MED12L	-9.67	8	-2.8	0.00259	95	0.492	0.997	17960	1
ARHGAP17	-8.31	6	-2.78	0.00275	96	0.518	0.997	17959	1
IL2RA	-9.6	8	-2.78	0.00276	97	0.513	0.997	17958	1
NOTO	-9.59	8	-2.77	0.00278	98	0.512	0.997	17957	1
PPP2CA	-9.58	8	-2.77	0.00279	99	0.509	0.997	17956	1
KPNA5	-9.57	8	-2.77	0.00283	100	0.511	0.997	17955	1
MYO5B	-9.57	8	-2.77	0.00284	101	0.507	0.997	17954	1
SLC9A7	-9.56	8	-2.77	0.00284	102	0.503	0.997	17953	1
LILRB4	-9.56	8	-2.76	0.00286	103	0.502	0.997	17952	1
TXNL4B	-9.51	8	-2.75	0.00299	104	0.519	0.997	17951	1
ALDH1A1	-9.47	8	-2.74	0.00309	105	0.531	0.997	17950	1
MMP13	-9.44	8	-2.73	0.00317	106	0.54	0.997	17949	1
ATP6V1E1	-9.44	8	-2.73	0.00317	107	0.535	0.997	17948	1
IQCF1	-9.42	8	-2.72	0.00322	108	0.538	0.997	17947	1
SBK1	-9.41	8	-2.72	0.00326	109	0.54	0.997	17946	1
GMPPB	-8.12	6	-2.71	0.00335	110	0.55	0.997	17945	1
PTPN14	-9.38	8	-2.71	0.00336	111	0.546	0.997	17944	1
ANKHD1	-4.69	2	-2.71	0.00338	112	0.545	0.997	17943	1
ZNF287	-9.37	8	-2.71	0.00338	113	0.54	0.997	17942	1
SEC61A2	-9.37	8	-2.71	0.00339	114	0.538	0.997	17941	1
DSC3	-9.35	8	-2.7	0.00345	115	0.542	0.997	17940	1
SULT2A1	-9.34	8	-2.7	0.00347	116	0.541	0.997	17939	1
CUL2	-9.32	8	-2.69	0.00354	117	0.546	0.996	17938	1
C1D	-6.58	4	-2.69	0.0036	118	0.551	0.996	17937	1
RBX1	-9.27	8	-2.68	0.0037	119	0.561	0.996	17936	1
SH2B3	-9.26	8	-2.68	0.00372	120	0.56	0.996	17935	1
MDM1	-9.25	8	-2.67	0.00376	121	0.562	0.996	17934	1
HYLS1	-9.25	8	-2.67	0.00377	122	0.558	0.996	17933	1
ACLY	-9.24	8	-2.67	0.0038	123	0.557	0.996	17932	1
KIDINS220	-9.2	8	-2.66	0.00393	124	0.573	0.996	17931	1
C5orf49	-9.16	8	-2.65	0.00405	125	0.585	0.996	17930	1
SRL	-7.9	6	-2.64	0.00419	126	0.6	0.996	17929	1
CLDN25	-9.08	8	-2.62	0.00435	127	0.618	0.996	17928	1
VEGFC	-9.07	8	-2.62	0.00438	128	0.618	0.996	17927	1
GPR126	-9.07	8	-2.62	0.00439	129	0.614	0.996	17926	1
SPAG1	-9.05	8	-2.62	0.00446	130	0.619	0.996	17925	1
MBNL3	-9.05	8	-2.61	0.00447	131	0.616	0.996	17924	1
LRCH4	-9.05	8	-2.61	0.00449	132	0.614	0.996	17923	1
C16orf58	-9.03	8	-2.61	0.00456	133	0.62	0.995	17922	1
RARRES1	-9.01	8	-2.6	0.00463	134	0.624	0.995	17921	1
ZNF281	-9.01	8	-2.6	0.00465	135	0.622	0.995	17920	1
TMEM161B	-8.98	8	-2.59	0.00475	136	0.631	0.995	17919	1
MPI	-8.98	8	-2.59	0.00476	137	0.627	0.995	17918	1
FCGR2A	-8.96	8	-2.59	0.00485	138	0.634	0.995	17917	1
REG3G	-8.37	7	-2.58	0.00488	139	0.633	0.995	17916	1
U82695.9	-8.9	8	-2.57	0.00509	140	0.657	0.995	17915	1
OR51I1	-8.9	8	-2.57	0.0051	141	0.653	0.995	17914	1
CTAGE5	-8.9	8	-2.57	0.0051	142	0.649	0.995	17913	1
ALDOB	-8.88	8	-2.56	0.00518	143	0.654	0.995	17912	1
KRT1	-8.88	8	-2.56	0.00519	144	0.65	0.995	17911	1
PCSK1N	-8.85	8	-2.56	0.00531	145	0.661	0.995	17910	1
WHAMM	-8.84	8	-2.55	0.00534	146	0.66	0.995	17909	1
FBXO25	-8.82	8	-2.55	0.00543	147	0.667	0.995	17908	1
ASB9	-8.81	8	-2.54	0.00549	148	0.669	0.995	17907	1
C19orf18	-8.81	8	-2.54	0.00551	149	0.668	0.994	17906	1
TRIM66	-8.79	8	-2.54	0.00559	150	0.673	0.994	17905	1
MAPK10	-8.79	8	-2.54	0.0056	151	0.67	0.994	17904	1
XYLT1	-8.78	8	-2.53	0.00565	152	0.671	0.994	17903	1
OBSL1	-8.77	8	-2.53	0.00568	153	0.67	0.994	17902	1
OR6K6	-8.73	8	-2.52	0.00587	154	0.688	0.994	17901	1
MARCH9	-8.73	8	-2.52	0.0059	155	0.687	0.994	17900	1
SPRR4	-8.72	8	-2.52	0.00595	156	0.688	0.994	17899	1
DUSP19	-8.71	8	-2.51	0.00596	157	0.686	0.994	17898	1
BUD13	-8.7	8	-2.51	0.00604	158	0.69	0.994	17897	1
SPECC1L	-8.68	8	-2.5	0.00613	159	0.696	0.994	17896	1
RPS14	-8.67	8	-2.5	0.00616	160	0.695	0.994	17895	1
CARHSP1	-8.67	8	-2.5	0.00619	161	0.694	0.994	17894	1
KLHDC1	-8.64	8	-2.49	0.00633	162	0.706	0.994	17893	1
PCDH20	-8.64	8	-2.49	0.00635	163	0.703	0.994	17892	1
PPP1R12C	-8.63	8	-2.49	0.00641	164	0.705	0.994	17891	1
GRIK2	-8.62	8	-2.49	0.00642	165	0.703	0.994	17890	1
RSPH6A	-8.62	8	-2.49	0.00644	166	0.701	0.994	17889	1
LINGO1	-8.61	8	-2.49	0.00647	167	0.7	0.994	17888	1
GPR128	-8.6	8	-2.48	0.00653	168	0.701	0.993	17887	1
SLC25A36	-8.6	8	-2.48	0.00654	169	0.698	0.993	17886	1
ZNF672	-8.6	8	-2.48	0.00655	170	0.695	0.993	17885	1
PPT1	-8.6	8	-2.48	0.00655	171	0.692	0.993	17884	1
ODF3L1	-8.59	8	-2.48	0.00658	172	0.691	0.993	17883	1
RNF8	-8.59	8	-2.48	0.0066	173	0.689	0.993	17882	1
RGS22	-8.59	8	-2.48	0.00661	174	0.686	0.993	17881	1
ATP6V0B	-8.59	8	-2.48	0.00661	175	0.682	0.993	17880	1
FAM161B	-8.59	8	-2.48	0.00662	176	0.679	0.993	17879	1
CSNK1A1	-8.58	8	-2.47	0.00668	177	0.681	0.993	17878	1
PRPSAP2	-8.57	8	-2.47	0.00671	178	0.681	0.993	17877	1
PEX10	-8.56	8	-2.47	0.00675	179	0.681	0.993	17876	1
PGD	-8.56	8	-2.47	0.00677	180	0.679	0.993	17875	1
MOGAT3	-8.55	8	-2.47	0.00681	181	0.679	0.993	17874	1
AOC2	-8.53	8	-2.46	0.00692	182	0.687	0.993	17873	1
EIF2B2	-8.53	8	-2.46	0.00693	183	0.683	0.993	17872	1
MTDH	-8.52	8	-2.46	0.007	184	0.687	0.993	17871	1
TMEM14A	-7.37	6	-2.45	0.00705	185	0.688	0.993	17870	1
GPR146	-8.49	8	-2.45	0.00714	186	0.693	0.993	17869	1
IL1R2	-8.49	8	-2.45	0.00717	187	0.693	0.993	17868	1
PRSS8	-8.49	8	-2.45	0.00718	188	0.689	0.993	17867	1
HNRNPF	-8.49	8	-2.45	0.00719	189	0.687	0.993	17866	1
EMC4	-8.48	8	-2.45	0.00721	190	0.685	0.993	17865	1
ARFRP1	-8.47	8	-2.44	0.00729	191	0.689	0.993	17864	1
HN1L	-8.47	8	-2.44	0.0073	192	0.687	0.993	17863	1
TUBGCP4	-8.47	8	-2.44	0.0073	193	0.683	0.993	17862	1
ELSPBP1	-8.46	8	-2.44	0.00732	194	0.681	0.993	17861	1
NSG2	-8.45	8	-2.44	0.00738	195	0.684	0.993	17860	1
C7orf72	-8.45	8	-2.44	0.0074	196	0.682	0.993	17859	1
C5orf64	-8.45	8	-2.44	0.00743	197	0.681	0.993	17858	1
C21orf128	-7.31	6	-2.43	0.00745	198	0.679	0.993	17857	1
SNX25	-8.44	8	-2.43	0.00745	199	0.676	0.993	17856	1
UCMA	-8.43	8	-2.43	0.00752	200	0.679	0.992	17855	1
USP14	-8.42	8	-2.43	0.00757	201	0.68	0.992	17854	1
GTSE1	-8.42	8	-2.43	0.00762	202	0.681	0.992	17853	1
HECW2	-8.41	8	-2.43	0.00764	203	0.679	0.992	17852	1
OR5B17	-8.4	8	-2.42	0.00771	204	0.682	0.992	17851	1
KDM4B	-8.4	8	-2.42	0.00772	205	0.68	0.992	17850	1
C7orf49	-8.39	8	-2.42	0.00776	206	0.68	0.992	17849	1
EBF4	-8.39	8	-2.42	0.00779	207	0.679	0.992	17848	1
PRKCZ	-8.35	8	-2.41	0.00803	208	0.697	0.992	17847	1
STXBP4	-8.33	8	-2.4	0.00815	209	0.704	0.992	17846	1
NUDT21	-7.79	7	-2.4	0.00816	210	0.702	0.992	17845	1
ARID3C	-8.32	8	-2.4	0.00824	211	0.705	0.992	17844	1
NOL9	-8.31	8	-2.4	0.00828	212	0.705	0.992	17843	1
VMO1	-8.31	8	-2.39	0.00833	213	0.706	0.992	17842	1
TACC1	-8.31	8	-2.39	0.00833	214	0.703	0.992	17841	1
GJB4	-8.3	8	-2.39	0.00838	215	0.703	0.992	17840	1
REEP5	-8.29	8	-2.39	0.00842	216	0.704	0.992	17839	1
UBALD1	-8.29	8	-2.39	0.00844	217	0.702	0.992	17838	1
GSDMB	-8.29	8	-2.39	0.00846	218	0.701	0.992	17837	1
NHLRC4	-8.28	8	-2.39	0.00851	219	0.702	0.991	17836	1
MGAT2	-8.28	8	-2.39	0.00853	220	0.7	0.991	17835	1
TROVE2	-8.27	8	-2.38	0.00858	221	0.701	0.991	17834	1
DKK3	-8.26	8	-2.38	0.00863	222	0.702	0.991	17833	1
TARM1	-8.25	8	-2.38	0.00872	223	0.706	0.991	17832	1
C5orf46	-7.13	6	-2.37	0.00881	224	0.71	0.991	17831	1
GRAP2	-8.24	8	-2.37	0.00881	225	0.707	0.991	17830	1
RIT1	-8.23	8	-2.37	0.00883	226	0.705	0.991	17829	1
ATG16L1	-8.23	8	-2.37	0.00888	227	0.706	0.991	17828	1
CEP63	-8.22	8	-2.37	0.00892	228	0.706	0.991	17827	1
RBM43	-8.21	8	-2.37	0.00898	229	0.708	0.991	17826	1
ELF2	-8.21	8	-2.36	0.00902	230	0.708	0.991	17825	1
C5	-8.21	8	-2.36	0.00903	231	0.705	0.991	17824	1
KIAA1239	-7.1	6	-2.36	0.00904	232	0.703	0.991	17823	1
HMMR	-8.2	8	-2.36	0.00905	233	0.701	0.991	17822	1
LRTM2	-8.2	8	-2.36	0.00906	234	0.699	0.991	17821	1
CYB5R3	-8.19	8	-2.36	0.00912	235	0.701	0.991	17820	1
IKZF3	-8.18	8	-2.36	0.0092	236	0.704	0.991	17819	1
AKT1	-8.18	8	-2.36	0.00922	237	0.702	0.991	17818	1
ZBTB18	-8.17	8	-2.35	0.00927	238	0.704	0.991	17817	1
KRTAP13-4	-8.17	8	-2.35	0.00931	239	0.703	0.991	17816	1
FREM3	-8.16	8	-2.35	0.00939	240	0.706	0.991	17815	1
NDP	-8.15	8	-2.35	0.0094	241	0.704	0.991	17814	1
SLC34A1	-8.15	8	-2.35	0.00942	242	0.703	0.991	17813	1
RABAC1	-8.15	8	-2.35	0.00943	243	0.701	0.991	17812	1
ARCN1	-8.15	8	-2.35	0.00944	244	0.699	0.991	17811	1
BMI1	-8.14	8	-2.35	0.00951	245	0.701	0.99	17810	1
PTPN9	-8.11	8	-2.34	0.00972	246	0.713	0.99	17809	1
RTN4RL2	-8.1	8	-2.33	0.00978	247	0.715	0.99	17808	1
MZT1	-5.73	4	-2.33	0.00981	248	0.714	0.99	17807	1
DNAJB12	-8.09	8	-2.33	0.00987	249	0.716	0.99	17806	1
DLGAP5	-8.08	8	-2.33	0.00996	250	0.719	0.99	17805	1
TSC22D4	-8.08	8	-2.33	0.00999	251	0.719	0.99	17804	1
SAT2	-8.08	8	-2.33	0.01	252	0.717	0.99	17803	1
PAQR8	-8.07	8	-2.32	0.0101	253	0.719	0.99	17802	1
PLAC1	-8.06	8	-2.32	0.0101	254	0.718	0.99	17801	1
PRKACA	-8.06	8	-2.32	0.0101	255	0.716	0.99	17800	1
INTS4	-8.06	8	-2.32	0.0101	256	0.714	0.99	17799	1
SLC37A1	-8.06	8	-2.32	0.0102	257	0.713	0.99	17798	1
INPP5K	-8.02	8	-2.31	0.0105	258	0.732	0.99	17797	1
XPO5	-8.01	8	-2.31	0.0105	259	0.732	0.99	17796	1
SCFD2	-8	8	-2.3	0.0106	260	0.736	0.989	17795	1
MIF4GD	-7.99	8	-2.3	0.0107	261	0.74	0.989	17794	1
B3GNT6	-7.99	8	-2.3	0.0107	262	0.739	0.989	17793	1
KIFAP3	-7.98	8	-2.3	0.0108	263	0.738	0.989	17792	1
SOGA3	-7.98	8	-2.3	0.0108	264	0.737	0.989	17791	1
ARMC5	-7.98	8	-2.3	0.0108	265	0.735	0.989	17790	1
FRAT1	-7.96	8	-2.29	0.0109	266	0.743	0.989	17789	1
CYB5D1	-7.96	8	-2.29	0.0109	267	0.74	0.989	17788	1
BTBD18	-7.96	8	-2.29	0.011	268	0.738	0.989	17787	1
PFDN5	-7.96	8	-2.29	0.011	269	0.737	0.989	17786	1
LRRC49	-7.95	8	-2.29	0.011	270	0.738	0.989	17785	1
HDGFRP2	-7.93	8	-2.28	0.0112	271	0.744	0.989	17784	1
SLC35D2	-7.9	8	-2.28	0.0114	272	0.759	0.989	17783	1
SHC4	-7.88	8	-2.27	0.0117	273	0.772	0.988	17782	1
PTTG1IP	-7.87	8	-2.27	0.0117	274	0.773	0.988	17781	1
ERCC6L2	-7.86	8	-2.26	0.0118	275	0.775	0.988	17780	1
KRBA2	-7.86	8	-2.26	0.0118	276	0.774	0.988	17779	1
ANKRD39	-7.86	8	-2.26	0.0119	277	0.773	0.988	17778	1
ZNF91	-3.93	2	-2.26	0.0119	278	0.771	0.988	17777	1
COL15A1	-7.85	8	-2.26	0.0119	279	0.769	0.988	17776	1
SETX	-7.85	8	-2.26	0.012	280	0.771	0.988	17775	1
LGI2	-7.85	8	-2.26	0.012	281	0.769	0.988	17774	1
QARS	-7.84	8	-2.26	0.012	282	0.767	0.988	17773	1
SH3PXD2B	-7.83	8	-2.25	0.0121	283	0.771	0.988	17772	1
ACSL6	-7.83	8	-2.25	0.0121	284	0.771	0.988	17771	1
STPG2	-7.83	8	-2.25	0.0121	285	0.769	0.988	17770	1
VWA9	-7.82	8	-2.25	0.0122	286	0.77	0.988	17769	1
SLCO1B7	-7.82	8	-2.25	0.0122	287	0.768	0.988	17768	1
ACOT2	-7.82	8	-2.25	0.0122	288	0.767	0.988	17767	1
HNRNPH1	-7.81	8	-2.25	0.0123	289	0.768	0.988	17766	1
KLK12	-7.8	8	-2.25	0.0124	290	0.77	0.988	17765	1
PPP2R5D	-7.8	8	-2.24	0.0124	291	0.771	0.988	17764	1
TTI1	-7.79	8	-2.24	0.0125	292	0.771	0.988	17763	1
TRAF1	-7.79	8	-2.24	0.0125	293	0.769	0.988	17762	1
CTR9	-7.79	8	-2.24	0.0125	294	0.769	0.987	17761	1
NUGGC	-7.78	8	-2.24	0.0126	295	0.769	0.987	17760	1
HIST1H4B	-3.89	2	-2.24	0.0127	296	0.773	0.987	17759	1
PDE6B	-7.77	8	-2.24	0.0127	297	0.772	0.987	17758	1
SLC5A1	-7.75	8	-2.23	0.0128	298	0.777	0.987	17757	1
CCDC66	-7.75	8	-2.23	0.0129	299	0.777	0.987	17756	1
GPHN	-7.75	8	-2.23	0.0129	300	0.775	0.987	17755	1
GGPS1	-7.75	8	-2.23	0.0129	301	0.773	0.987	17754	1
NXPE3	-7.74	8	-2.23	0.0129	302	0.774	0.987	17753	1
NRBP2	-7.74	8	-2.23	0.013	303	0.775	0.987	17752	1
PCDH15	-7.73	8	-2.23	0.013	304	0.774	0.987	17751	1
TBC1D19	-7.73	8	-2.22	0.0131	305	0.773	0.987	17750	1
KCTD21	-7.72	8	-2.22	0.0132	306	0.779	0.987	17749	1
GLP1R	-6.68	6	-2.22	0.0132	307	0.777	0.987	17748	1
LIPT1	-7.72	8	-2.22	0.0132	308	0.774	0.987	17747	1
GOLGA7	-7.71	8	-2.22	0.0132	309	0.774	0.987	17746	1
ZNF831	-7.71	8	-2.22	0.0133	310	0.772	0.987	17745	1
ABCA9	-7.71	8	-2.22	0.0133	311	0.77	0.987	17744	1
RBM27	-7.71	8	-2.22	0.0133	312	0.77	0.987	17743	1
AIFM1	-7.7	8	-2.22	0.0134	313	0.772	0.987	17742	1
ZNF202	-7.7	8	-2.21	0.0134	314	0.77	0.987	17741	1
CNTD2	-7.69	8	-2.21	0.0134	315	0.77	0.987	17740	1
FAM222B	-7.69	8	-2.21	0.0134	316	0.768	0.987	17739	1
EHD1	-7.68	8	-2.21	0.0135	317	0.771	0.986	17738	1
TXNDC9	-7.67	8	-2.21	0.0136	318	0.774	0.986	17737	1
AICDA	-7.67	8	-2.21	0.0137	319	0.774	0.986	17736	1
SDHC	-7.66	8	-2.2	0.0138	320	0.777	0.986	17735	1
SNRPA	-7.66	8	-2.2	0.0138	321	0.776	0.986	17734	1
FBXO48	-7.65	8	-2.2	0.0139	322	0.779	0.986	17733	1
KLF3	-7.64	8	-2.2	0.014	323	0.784	0.986	17732	1
IL22RA2	-7.63	8	-2.2	0.0141	324	0.784	0.986	17731	1
GPR1	-7.63	8	-2.19	0.0141	325	0.785	0.986	17730	1
NFIB	-7.62	8	-2.19	0.0142	326	0.784	0.986	17729	1
TWISTNB	-7.62	8	-2.19	0.0142	327	0.782	0.986	17728	1
CYTH1	-7.62	8	-2.19	0.0142	328	0.783	0.986	17727	1
FAM126B	-7.61	8	-2.19	0.0143	329	0.783	0.986	17726	1
BTN3A2	-5.38	4	-2.19	0.0143	330	0.783	0.986	17725	1
HOXB7	-7.61	8	-2.19	0.0143	331	0.781	0.986	17724	1
ERLIN2	-7.6	8	-2.19	0.0144	332	0.782	0.986	17723	1
CCNL2	-7.6	8	-2.19	0.0144	333	0.78	0.986	17722	1
CCNJL	-7.6	8	-2.19	0.0144	334	0.779	0.986	17721	1
CFB	-7.6	8	-2.18	0.0144	335	0.779	0.986	17720	1
ADAM2	-7.59	8	-2.18	0.0145	336	0.778	0.986	17719	1
HOMER3	-7.59	8	-2.18	0.0145	337	0.776	0.986	17718	1
ZIM2	-7.59	8	-2.18	0.0146	338	0.778	0.985	17717	1
TFF1	-7.59	8	-2.18	0.0146	339	0.776	0.985	17716	1
ZNF667	-7.58	8	-2.18	0.0147	340	0.779	0.985	17715	1
RFX4	-7.57	8	-2.18	0.0147	341	0.778	0.985	17714	1
MTHFD2L	-3.79	2	-2.18	0.0147	342	0.776	0.985	17713	1
DES	-7.57	8	-2.18	0.0147	343	0.774	0.985	17712	1
PRRC2C	-7.57	8	-2.18	0.0147	344	0.773	0.985	17711	1
ZNF804A	-7.57	8	-2.18	0.0148	345	0.772	0.985	17710	1
RAP1GAP2	-7.56	8	-2.17	0.0149	346	0.775	0.985	17709	1
EDEM1	-7.56	8	-2.17	0.0149	347	0.774	0.985	17708	1
MRAS	-7.55	8	-2.17	0.015	348	0.778	0.985	17707	1
METTL8	-7.55	8	-2.17	0.015	349	0.776	0.985	17706	1
RPL36	-7.06	7	-2.17	0.015	350	0.775	0.985	17705	1
TP53BP2	-7.54	8	-2.17	0.0151	351	0.777	0.985	17704	1
ZDHHC15	-7.54	8	-2.17	0.0151	352	0.775	0.985	17703	1
TMC6	-7.53	8	-2.17	0.0151	353	0.775	0.985	17702	1
SEC63	-7.53	8	-2.17	0.0152	354	0.774	0.985	17701	1
C2orf16	-7.53	8	-2.17	0.0152	355	0.772	0.985	17700	1
PHTF2	-7.53	8	-2.17	0.0152	356	0.771	0.985	17699	1
EMC7	-7.53	8	-2.16	0.0152	357	0.77	0.985	17698	1
MSMB	-7.53	8	-2.16	0.0152	358	0.768	0.985	17697	1
MED24	-7.53	8	-2.16	0.0152	359	0.766	0.985	17696	1
FLYWCH2	-7.52	8	-2.16	0.0152	360	0.765	0.985	17695	1
CD14	-7.52	8	-2.16	0.0153	361	0.763	0.985	17694	1
SYT15	-7.51	8	-2.16	0.0154	362	0.768	0.985	17693	1
KCNH4	-7.51	8	-2.16	0.0154	363	0.767	0.985	17692	1
RIPK3	-7.51	8	-2.16	0.0155	364	0.767	0.985	17691	1
APIP	-7.5	8	-2.16	0.0155	365	0.766	0.985	17690	1
ADPGK	-7.5	8	-2.16	0.0155	366	0.763	0.985	17689	1
CCRL2	-7.5	8	-2.16	0.0155	367	0.763	0.984	17688	1
KRTAP5-10	-3.74	2	-2.15	0.0159	368	0.778	0.984	17687	1
TUBG2	-7.46	8	-2.15	0.0159	369	0.78	0.984	17686	1
PCTP	-7.46	8	-2.15	0.016	370	0.778	0.984	17685	1
ZNF449	-7.46	8	-2.14	0.016	371	0.779	0.984	17684	1
KPNA2	-7.46	8	-2.14	0.016	372	0.778	0.984	17683	1
HAUS1	-6.45	6	-2.14	0.0161	373	0.779	0.984	17682	1
CD3EAP	-7.44	8	-2.14	0.0163	374	0.786	0.984	17681	1
XRN1	-7.43	8	-2.14	0.0163	375	0.785	0.984	17680	1
ZPBP2	-7.43	8	-2.14	0.0164	376	0.785	0.984	17679	1
HDAC8	-7.43	8	-2.13	0.0164	377	0.785	0.984	17678	1
TEX33	-7.42	8	-2.13	0.0164	378	0.785	0.984	17677	1
NTN5	-7.42	8	-2.13	0.0164	379	0.783	0.984	17676	1
ADAMTS15	-7.41	8	-2.13	0.0166	380	0.789	0.983	17675	1
FAM69A	-7.41	8	-2.13	0.0166	381	0.788	0.983	17674	1
EPHB4	-7.41	8	-2.13	0.0166	382	0.787	0.983	17673	1
PCBP1	-7.4	8	-2.13	0.0167	383	0.787	0.983	17672	1
LRRC8D	-7.39	8	-2.13	0.0168	384	0.789	0.983	17671	1
CCDC148	-7.39	8	-2.12	0.0168	385	0.789	0.983	17670	1
RAB6A	-3.69	2	-2.12	0.0169	386	0.788	0.983	17669	1
WDR55	-7.38	8	-2.12	0.0169	387	0.79	0.983	17668	1
SCN1B	-7.38	8	-2.12	0.0169	388	0.788	0.983	17667	1
MAGEB2	-7.38	8	-2.12	0.017	389	0.788	0.983	17666	1
CYP4F12	-7.38	8	-2.12	0.017	390	0.786	0.983	17665	1
SNAPC1	-7.38	8	-2.12	0.017	391	0.785	0.983	17664	1
STRN3	-7.36	8	-2.11	0.0173	392	0.795	0.983	17663	1
PACRG	-7.35	8	-2.11	0.0173	393	0.794	0.983	17662	1
OSCAR	-7.35	8	-2.11	0.0173	394	0.793	0.983	17661	1
PRMT1	-7.35	8	-2.11	0.0173	395	0.792	0.983	17660	1
HHATL	-7.35	8	-2.11	0.0174	396	0.793	0.983	17659	1
USP28	-7.34	8	-2.11	0.0175	397	0.795	0.983	17658	1
TMEM61	-7.34	8	-2.11	0.0175	398	0.794	0.982	17657	1
TAF1L	-7.33	8	-2.11	0.0176	399	0.795	0.982	17656	1
CSNK2A2	-7.33	8	-2.11	0.0176	400	0.795	0.982	17655	1
FANK1	-3.66	2	-2.1	0.0177	401	0.797	0.982	17654	1
GALNT3	-7.32	8	-2.1	0.0177	402	0.796	0.982	17653	1
PFDN1	-7.32	8	-2.1	0.0177	403	0.795	0.982	17652	1
CLPSL2	-7.31	8	-2.1	0.0178	404	0.796	0.982	17651	1
TUBB	-7.31	8	-2.1	0.0179	405	0.796	0.982	17650	1
TMEM54	-7.31	8	-2.1	0.0179	406	0.796	0.982	17649	1
FAM109A	-7.31	8	-2.1	0.0179	407	0.794	0.982	17648	1
APOBEC3B	-7.3	8	-2.1	0.018	408	0.794	0.982	17647	1
BBIP1	-7.3	8	-2.1	0.018	409	0.794	0.982	17646	1
LTA	-7.3	8	-2.1	0.018	410	0.795	0.982	17645	1
CEP72	-7.29	8	-2.09	0.0181	411	0.797	0.982	17644	1
BTBD11	-7.29	8	-2.09	0.0182	412	0.796	0.982	17643	1
SMIM18	-7.28	8	-2.09	0.0182	413	0.795	0.982	17642	1
SUPT7L	-7.28	8	-2.09	0.0183	414	0.796	0.982	17641	1
PLAT	-7.28	8	-2.09	0.0183	415	0.796	0.982	17640	1
PLAUR	-7.27	8	-2.09	0.0184	416	0.797	0.982	17639	1
ACTA2	-7.27	8	-2.09	0.0184	417	0.795	0.982	17638	1
ARL14EP	-7.27	8	-2.09	0.0184	418	0.795	0.982	17637	1
STX18	-7.26	8	-2.09	0.0185	419	0.795	0.982	17636	1
HCRTR2	-7.25	8	-2.08	0.0186	420	0.799	0.981	17635	1
SMR3B	-7.25	8	-2.08	0.0186	421	0.798	0.981	17634	1
CRIPT	-5.13	4	-2.08	0.0187	422	0.799	0.981	17633	1
MYH2	-7.23	8	-2.08	0.019	423	0.81	0.981	17632	1
OXCT1	-7.22	8	-2.07	0.019	424	0.81	0.981	17631	1
UBE2E3	-7.22	8	-2.07	0.0191	425	0.811	0.981	17630	1
PXK	-7.22	8	-2.07	0.0191	426	0.81	0.981	17629	1
UNCX	-7.22	8	-2.07	0.0191	427	0.808	0.981	17628	1
PPP6C	-7.22	8	-2.07	0.0191	428	0.807	0.981	17627	1
SBNO1	-7.21	8	-2.07	0.0192	429	0.806	0.981	17626	1
OBP2A	-3.61	2	-2.07	0.0192	430	0.805	0.981	17625	1
ZDHHC9	-7.2	8	-2.07	0.0193	431	0.808	0.981	17624	1
KCNU1	-7.2	8	-2.07	0.0193	432	0.807	0.981	17623	1
TMEM199	-7.2	8	-2.07	0.0194	433	0.808	0.981	17622	1
C5orf38	-7.2	8	-2.07	0.0194	434	0.806	0.981	17621	1
TEX35	-7.19	8	-2.07	0.0194	435	0.805	0.981	17620	1
CMTR1	-7.19	8	-2.07	0.0194	436	0.804	0.981	17619	1
TBC1D16	-7.19	8	-2.07	0.0195	437	0.804	0.981	17618	1
PIK3IP1	-7.19	8	-2.06	0.0195	438	0.804	0.98	17617	1
C2orf73	-7.19	8	-2.06	0.0195	439	0.802	0.98	17616	1
ACOX1	-7.18	8	-2.06	0.0196	440	0.806	0.98	17615	1
BAD	-7.17	8	-2.06	0.0197	441	0.808	0.98	17614	1
GNAO1	-7.17	8	-2.06	0.0198	442	0.807	0.98	17613	1
MTHFR	-7.17	8	-2.06	0.0198	443	0.806	0.98	17612	1
RANBP2	-7.16	8	-2.06	0.0198	444	0.807	0.98	17611	1
IL20	-7.16	8	-2.06	0.0199	445	0.806	0.98	17610	1
OPTN	-7.15	8	-2.05	0.02	446	0.809	0.98	17609	1
SLC16A6	-7.15	8	-2.05	0.02	447	0.809	0.98	17608	1
MAP2K5	-7.15	8	-2.05	0.0201	448	0.81	0.98	17607	1
METTL4	-7.15	8	-2.05	0.0201	449	0.808	0.98	17606	1
TLL1	-7.14	8	-2.05	0.0202	450	0.809	0.98	17605	1
ZMYND12	-7.13	8	-2.05	0.0203	451	0.812	0.98	17604	1
CAMP	-7.13	8	-2.05	0.0203	452	0.811	0.98	17603	1
POMGNT2	-7.13	8	-2.05	0.0203	453	0.81	0.98	17602	1
KRTAP21-2	-5.04	4	-2.05	0.0204	454	0.81	0.98	17601	1
PID1	-7.12	8	-2.04	0.0205	455	0.813	0.98	17600	1
ADAMTS9	-7.12	8	-2.04	0.0205	456	0.813	0.979	17599	1
STK39	-7.11	8	-2.04	0.0206	457	0.813	0.979	17598	1
MOCS2	-7.1	8	-2.04	0.0208	458	0.819	0.979	17597	1
GRIK4	-7.1	8	-2.04	0.0208	459	0.818	0.979	17596	1
COL5A2	-7.09	8	-2.04	0.0209	460	0.821	0.979	17595	1
RAD54B	-7.09	8	-2.03	0.0209	461	0.82	0.979	17594	1
SNAI2	-7.08	8	-2.03	0.0211	462	0.825	0.979	17593	1
NOC3L	-7.07	8	-2.03	0.0212	463	0.826	0.979	17592	1
UBE2J1	-7.07	8	-2.03	0.0213	464	0.828	0.979	17591	1
LTBP1	-7.06	8	-2.03	0.0214	465	0.829	0.979	17590	1
OR51B2	-7.05	8	-2.02	0.0214	466	0.831	0.979	17589	1
MRPS36	-3.52	2	-2.02	0.0215	467	0.832	0.978	17588	1
ADH1A	-7.05	8	-2.02	0.0216	468	0.831	0.978	17587	1
KLHL14	-7.05	8	-2.02	0.0216	469	0.83	0.978	17586	1
CEP44	-7.04	8	-2.02	0.0216	470	0.83	0.978	17585	1
KDSR	-7.04	8	-2.02	0.0216	471	0.83	0.978	17584	1
DFNA5	-7.04	8	-2.02	0.0217	472	0.829	0.978	17583	1
FAM175A	-7.04	8	-2.02	0.0217	473	0.828	0.978	17582	1
DLG2	-7.04	8	-2.02	0.0217	474	0.827	0.978	17581	1
ATP6V0A4	-7.03	8	-2.02	0.0218	475	0.828	0.978	17580	1
PBX3	-7.01	8	-2.01	0.0221	476	0.839	0.978	17579	1
MYO5C	-7.01	8	-2.01	0.0221	477	0.837	0.978	17578	1
DTL	-7.01	8	-2.01	0.0221	478	0.836	0.978	17577	1
SLAIN1	-7.01	8	-2.01	0.0221	479	0.835	0.978	17576	1
CLDN12	-7.01	8	-2.01	0.0222	480	0.835	0.978	17575	1
CHST14	-7	8	-2.01	0.0223	481	0.835	0.978	17574	1
GPR63	-7	8	-2.01	0.0223	482	0.836	0.978	17573	1
OR4A5	-4.95	4	-2.01	0.0223	483	0.834	0.978	17572	1
PPRC1	-7	8	-2.01	0.0223	484	0.833	0.978	17571	1
SUPT20H	-6.98	8	-2	0.0226	485	0.842	0.977	17570	1
BSG	-6.97	8	-2	0.0227	486	0.843	0.977	17569	1
SPINK9	-6.97	8	-2	0.0227	487	0.842	0.977	17568	1
ALG13	-6.97	8	-2	0.0227	488	0.841	0.977	17567	1
OR2H1	-6.97	8	-2	0.0228	489	0.841	0.977	17566	1
TEPP	-6.97	8	-2	0.0228	490	0.841	0.977	17565	1
SEMA3C	-6.96	8	-2	0.0228	491	0.84	0.977	17564	1
OR11L1	-6.96	8	-2	0.0229	492	0.841	0.977	17563	1
CPD	-6.96	8	-2	0.0229	493	0.84	0.977	17562	1
C1orf145	-3.48	2	-2	0.023	494	0.839	0.977	17561	1
TMEM219	-6.95	8	-2	0.023	495	0.839	0.977	17560	1
PIK3CB	-6.95	8	-1.99	0.023	496	0.838	0.977	17559	1
PFKFB3	-6.95	8	-1.99	0.023	497	0.837	0.977	17558	1
NDUFB1	-6.02	6	-1.99	0.0231	498	0.839	0.977	17557	1
NAA50	-6.95	8	-1.99	0.0231	499	0.838	0.977	17556	1
PELO	-6.94	8	-1.99	0.0232	500	0.837	0.977	17555	1
ZNF721	-6.94	8	-1.99	0.0233	501	0.839	0.977	17554	1
PDIA3	-6.93	8	-1.99	0.0234	502	0.842	0.977	17553	1
PAPPA	-6.93	8	-1.99	0.0234	503	0.841	0.977	17552	1
FBXO46	-6.93	8	-1.99	0.0234	504	0.839	0.977	17551	1
VPS13A	-6.93	8	-1.99	0.0234	505	0.838	0.977	17550	1
GABRA5	-6.92	8	-1.99	0.0235	506	0.84	0.976	17549	1
MCM6	-6.47	7	-1.99	0.0236	507	0.839	0.976	17548	1
FAHD1	-6.91	8	-1.98	0.0237	508	0.843	0.976	17547	1
CRY2	-6.91	8	-1.98	0.0238	509	0.843	0.976	17546	1
ZNF570	-6.91	8	-1.98	0.0238	510	0.841	0.976	17545	1
CPNE5	-6.91	8	-1.98	0.0238	511	0.841	0.976	17544	1
PRR24	-6.9	8	-1.98	0.0238	512	0.84	0.976	17543	1
PEAK1	-6.9	8	-1.98	0.0239	513	0.841	0.976	17542	1
GPANK1	-6.9	8	-1.98	0.0239	514	0.841	0.976	17541	1
TMEM14E	-6.9	8	-1.98	0.024	515	0.84	0.976	17540	1
SYS1	-6.89	8	-1.98	0.024	516	0.841	0.976	17539	1
C16orf89	-6.89	8	-1.98	0.0241	517	0.841	0.976	17538	1
OLFML1	-6.89	8	-1.98	0.0241	518	0.841	0.976	17537	1
CASC5	-6.88	8	-1.97	0.0242	519	0.841	0.976	17536	1
HOXC5	-6.88	8	-1.97	0.0242	520	0.84	0.976	17535	1
TNPO1	-6.88	8	-1.97	0.0243	521	0.841	0.976	17534	1
DUOX2	-6.88	8	-1.97	0.0243	522	0.84	0.976	17533	1
SLC2A2	-6.87	8	-1.97	0.0244	523	0.842	0.976	17532	1
ANKRD63	-6.86	8	-1.97	0.0245	524	0.846	0.975	17531	1
SIGLECL1	-6.86	8	-1.97	0.0246	525	0.845	0.975	17530	1
CPSF7	-6.85	8	-1.97	0.0247	526	0.846	0.975	17529	1
ARHGAP8	-6.85	8	-1.97	0.0247	527	0.845	0.975	17528	1
LRRK1	-6.85	8	-1.97	0.0247	528	0.844	0.975	17527	1
MDFIC	-6.85	8	-1.97	0.0247	529	0.842	0.975	17526	1
IGFLR1	-6.85	8	-1.96	0.0247	530	0.842	0.975	17525	1
MXD1	-6.85	8	-1.96	0.0247	531	0.84	0.975	17524	1
MARK4	-6.85	8	-1.96	0.0247	532	0.84	0.975	17523	1
DCAF17	-6.85	8	-1.96	0.0247	533	0.838	0.975	17522	1
TRIM23	-6.84	8	-1.96	0.0249	534	0.841	0.975	17521	1
RNASEL	-6.84	8	-1.96	0.0249	535	0.84	0.975	17520	1
RXFP2	-6.83	8	-1.96	0.0251	536	0.844	0.975	17519	1
GRIK3	-6.83	8	-1.96	0.0251	537	0.845	0.975	17518	1
SLC35G1	-6.82	8	-1.95	0.0253	538	0.85	0.975	17517	1
CDK11A	-6.81	8	-1.95	0.0254	539	0.851	0.975	17516	1
NPAS1	-6.81	8	-1.95	0.0254	540	0.851	0.975	17515	1
AMPD1	-6.81	8	-1.95	0.0255	541	0.851	0.975	17514	1
XPNPEP3	-6.81	8	-1.95	0.0255	542	0.85	0.974	17513	1
CD86	-6.8	8	-1.95	0.0255	543	0.849	0.974	17512	1
TNFRSF12A	-6.8	8	-1.95	0.0256	544	0.848	0.974	17511	1
ADAMDEC1	-6.79	8	-1.95	0.0258	545	0.854	0.974	17510	1
RFX5	-6.79	8	-1.95	0.0258	546	0.853	0.974	17509	1
POC1B	-6.79	8	-1.95	0.0259	547	0.854	0.974	17508	1
ANKRD28	-6.78	8	-1.94	0.026	548	0.857	0.974	17507	1
TMEM170A	-6.77	8	-1.94	0.0261	549	0.857	0.974	17506	1
RFXAP	-6.77	8	-1.94	0.0261	550	0.855	0.974	17505	1
HSD17B4	-6.77	8	-1.94	0.0261	551	0.856	0.974	17504	1
MGAT3	-6.77	8	-1.94	0.0262	552	0.856	0.974	17503	1
MLYCD	-6.77	8	-1.94	0.0262	553	0.855	0.974	17502	1
DLST	-6.76	8	-1.94	0.0262	554	0.855	0.974	17501	1
CCL23	-6.76	8	-1.94	0.0262	555	0.854	0.974	17500	1
CDK3	-6.76	8	-1.94	0.0263	556	0.855	0.974	17499	1
TENM4	-6.76	8	-1.94	0.0264	557	0.854	0.974	17498	1
ADORA1	-6.76	8	-1.94	0.0264	558	0.853	0.974	17497	1
LY6G5B	-6.76	8	-1.94	0.0264	559	0.852	0.974	17496	1
FAM71C	-6.75	8	-1.94	0.0264	560	0.852	0.974	17495	1
C11orf82	-6.75	8	-1.94	0.0264	561	0.851	0.974	17494	1
ZBTB12	-6.75	8	-1.93	0.0265	562	0.852	0.973	17493	1
BOD1	-3.37	2	-1.93	0.0265	563	0.851	0.973	17492	1
THAP8	-6.75	8	-1.93	0.0266	564	0.85	0.973	17491	1
ZNF479	-3.37	2	-1.93	0.0266	565	0.85	0.973	17490	1
CNTFR	-6.74	8	-1.93	0.0266	566	0.849	0.973	17489	1
PMEPA1	-6.74	8	-1.93	0.0267	567	0.849	0.973	17488	1
NPY5R	-6.74	8	-1.93	0.0267	568	0.848	0.973	17487	1
DZIP1	-6.74	8	-1.93	0.0267	569	0.848	0.973	17486	1
TAS1R1	-6.73	8	-1.93	0.0268	570	0.848	0.973	17485	1
LRRC9	-6.72	8	-1.93	0.027	571	0.854	0.973	17484	1
RELL1	-6.71	8	-1.92	0.0272	572	0.859	0.973	17483	1
ADAM17	-6.71	8	-1.92	0.0273	573	0.859	0.973	17482	1
HSPA14	-6.7	8	-1.92	0.0274	574	0.862	0.973	17481	1
FEV	-6.7	8	-1.92	0.0275	575	0.863	0.973	17480	1
CCDC77	-6.7	8	-1.92	0.0275	576	0.862	0.972	17479	1
SFTA3	-6.69	8	-1.92	0.0275	577	0.861	0.972	17478	1
PCDHB7	-6.69	8	-1.92	0.0275	578	0.861	0.972	17477	1
GRM3	-6.69	8	-1.92	0.0276	579	0.859	0.972	17476	1
LSM11	-6.69	8	-1.92	0.0276	580	0.859	0.972	17475	1
PPA2	-6.69	8	-1.92	0.0276	581	0.859	0.972	17474	1
MB	-6.69	8	-1.92	0.0277	582	0.858	0.972	17473	1
MYO18A	-6.68	8	-1.92	0.0277	583	0.859	0.972	17472	1
FOXC1	-6.68	8	-1.91	0.0278	584	0.859	0.972	17471	1
TRIM46	-6.68	8	-1.91	0.0279	585	0.86	0.972	17470	1
EVI2A	-6.67	8	-1.91	0.0279	586	0.86	0.972	17469	1
EYA3	-6.67	8	-1.91	0.0279	587	0.859	0.972	17468	1
UBR3	-6.67	8	-1.91	0.028	588	0.858	0.972	17467	1
TMEM192	-6.67	8	-1.91	0.028	589	0.858	0.972	17466	1
TDRD12	-6.67	8	-1.91	0.028	590	0.858	0.972	17465	1
SNRPB	-5.77	6	-1.91	0.0281	591	0.859	0.972	17464	1
PAN2	-6.65	8	-1.91	0.0284	592	0.865	0.972	17463	1
ST7L	-6.22	7	-1.91	0.0284	593	0.864	0.972	17462	1
GPR150	-6.65	8	-1.9	0.0284	594	0.864	0.972	17461	1
SRRM3	-6.65	8	-1.9	0.0284	595	0.863	0.972	17460	1
SUCO	-6.65	8	-1.9	0.0284	596	0.862	0.972	17459	1
ZG16	-6.65	8	-1.9	0.0285	597	0.86	0.972	17458	1
RABGEF1	-6.64	8	-1.9	0.0285	598	0.861	0.971	17457	1
PIM3	-6.64	8	-1.9	0.0285	599	0.86	0.971	17456	1
MGAT5B	-6.64	8	-1.9	0.0285	600	0.859	0.971	17455	1
MTERFD3	-6.64	8	-1.9	0.0286	601	0.86	0.971	17454	1
C1orf100	-6.63	8	-1.9	0.0287	602	0.859	0.971	17453	1
ERGIC2	-6.63	8	-1.9	0.0287	603	0.859	0.971	17452	1
EPC1	-6.63	8	-1.9	0.0287	604	0.858	0.971	17451	1
CLDN8	-6.63	8	-1.9	0.0288	605	0.86	0.971	17450	1
APRT	-6.63	8	-1.9	0.0288	606	0.858	0.971	17449	1
GATA2	-6.61	8	-1.89	0.0291	607	0.865	0.971	17448	1
C3orf35	-6.61	8	-1.89	0.0292	608	0.866	0.971	17447	1
C16orf90	-6.61	8	-1.89	0.0292	609	0.865	0.971	17446	1
SMARCD1	-6.61	8	-1.89	0.0292	610	0.864	0.971	17445	1
ALDH1A2	-6.6	8	-1.89	0.0294	611	0.868	0.971	17444	1
AIRE	-6.6	8	-1.89	0.0294	612	0.868	0.971	17443	1
LAPTM4A	-6.6	8	-1.89	0.0294	613	0.866	0.971	17442	1
CFP	-6.59	8	-1.89	0.0295	614	0.866	0.971	17441	1
FARP2	-6.59	8	-1.89	0.0296	615	0.868	0.97	17440	1
CYP51A1	-6.59	8	-1.89	0.0296	616	0.868	0.97	17439	1
CHRAC1	-6.58	8	-1.89	0.0296	617	0.867	0.97	17438	1
RCN2	-6.58	8	-1.88	0.0298	618	0.87	0.97	17437	1
DEXI	-6.58	8	-1.88	0.0298	619	0.869	0.97	17436	1
ITIH4	-6.58	8	-1.88	0.0298	620	0.868	0.97	17435	1
FBXO18	-6.57	8	-1.88	0.0299	621	0.868	0.97	17434	1
CWH43	-6.57	8	-1.88	0.0299	622	0.867	0.97	17433	1
C14orf166	-6.57	8	-1.88	0.0299	623	0.867	0.97	17432	1
ARF1	-6.57	8	-1.88	0.0299	624	0.866	0.97	17431	1
DNMT1	-6.57	8	-1.88	0.0299	625	0.865	0.97	17430	1
KIAA0586	-6.56	8	-1.88	0.0301	626	0.867	0.97	17429	1
AK1	-6.56	8	-1.88	0.0301	627	0.867	0.97	17428	1
ACTL7A	-6.56	8	-1.88	0.0302	628	0.867	0.97	17427	1
GPR45	-6.55	8	-1.87	0.0304	629	0.873	0.97	17426	1
ALPK3	-6.54	8	-1.87	0.0304	630	0.872	0.97	17425	1
PTPRO	-6.54	8	-1.87	0.0305	631	0.873	0.969	17424	1
SLC25A28	-6.54	8	-1.87	0.0305	632	0.872	0.969	17423	1
POLR2I	-6.54	8	-1.87	0.0306	633	0.873	0.969	17422	1
BZW1	-6.54	8	-1.87	0.0306	634	0.872	0.969	17421	1
GSG1L	-6.54	8	-1.87	0.0306	635	0.871	0.969	17420	1
FJX1	-6.53	8	-1.87	0.0307	636	0.871	0.969	17419	1
MED4	-6.53	8	-1.87	0.0308	637	0.874	0.969	17418	1
ALX4	-6.52	8	-1.87	0.0309	638	0.873	0.969	17417	1
GLCCI1	-6.52	8	-1.87	0.0309	639	0.873	0.969	17416	1
ANO4	-6.52	8	-1.87	0.0309	640	0.872	0.969	17415	1
ACN9	-6.52	8	-1.87	0.0309	641	0.871	0.969	17414	1
JPH1	-6.52	8	-1.87	0.031	642	0.871	0.969	17413	1
RGS17	-5.65	6	-1.87	0.031	643	0.87	0.969	17412	1
IL17D	-6.52	8	-1.87	0.031	644	0.869	0.969	17411	1
CREBBP	-6.51	8	-1.87	0.0311	645	0.87	0.969	17410	1
HS3ST3B1	-6.51	8	-1.86	0.0311	646	0.869	0.969	17409	1
UBP1	-6.51	8	-1.86	0.0311	647	0.868	0.969	17408	1
AHCY	-6.51	8	-1.86	0.0311	648	0.867	0.969	17407	1
TTYH2	-6.51	8	-1.86	0.0311	649	0.865	0.969	17406	1
FOLR3	-6.51	8	-1.86	0.0312	650	0.867	0.969	17405	1
BCAS4	-6.5	8	-1.86	0.0313	651	0.867	0.969	17404	1
MSC	-6.5	8	-1.86	0.0313	652	0.866	0.969	17403	1
LAP3	-6.5	8	-1.86	0.0313	653	0.866	0.969	17402	1
DOHH	-6.5	8	-1.86	0.0314	654	0.866	0.969	17401	1
PRKAB2	-6.5	8	-1.86	0.0314	655	0.865	0.969	17400	1.01
ABLIM3	-6.5	8	-1.86	0.0315	656	0.866	0.969	17399	1.01
VAT1	-6.49	8	-1.86	0.0315	657	0.865	0.969	17398	1.01
EPO	-6.49	8	-1.86	0.0315	658	0.865	0.968	17397	1.01
KRTAP13-2	-6.49	8	-1.86	0.0315	659	0.863	0.968	17396	1.01
C16orf62	-6.49	8	-1.86	0.0316	660	0.864	0.968	17395	1.01
TESPA1	-6.49	8	-1.86	0.0317	661	0.865	0.968	17394	1.01
LUZP2	-6.48	8	-1.85	0.0318	662	0.867	0.968	17393	1
MAP2K6	-6.47	8	-1.85	0.0319	663	0.869	0.968	17392	1
DENND5A	-6.47	8	-1.85	0.0321	664	0.872	0.968	17391	1
EYA4	-6.47	8	-1.85	0.0321	665	0.871	0.968	17390	1
C2CD2L	-6.46	8	-1.85	0.0322	666	0.873	0.968	17389	1
ADD3	-6.46	8	-1.85	0.0323	667	0.874	0.968	17388	1
MYF6	-6.45	8	-1.85	0.0323	668	0.874	0.968	17387	1
JUNB	-6.45	8	-1.85	0.0324	669	0.875	0.968	17386	1
EXOSC4	-6.45	8	-1.84	0.0325	670	0.876	0.967	17385	1
CCDC40	-6.44	8	-1.84	0.0326	671	0.878	0.967	17384	1
ARID4B	-6.44	8	-1.84	0.0327	672	0.878	0.967	17383	1
CRYBA2	-6.44	8	-1.84	0.0327	673	0.877	0.967	17382	1
PRKRIP1	-6.44	8	-1.84	0.0327	674	0.877	0.967	17381	1
SIGLEC15	-6.43	8	-1.84	0.0328	675	0.878	0.967	17380	1
NUP54	-6.43	8	-1.84	0.0329	676	0.878	0.967	17379	1
CDS2	-6.43	8	-1.84	0.0329	677	0.878	0.967	17378	1
RGL2	-6.42	8	-1.84	0.033	678	0.878	0.967	17377	1
RAB42	-6.42	8	-1.84	0.0331	679	0.881	0.967	17376	1
EEF1E1	-6.42	8	-1.84	0.0332	680	0.88	0.967	17375	1
DEFB121	-5.55	6	-1.84	0.0332	681	0.881	0.967	17374	1
TYW1	-6.41	8	-1.83	0.0334	682	0.884	0.967	17373	1
FAM161A	-6.4	8	-1.83	0.0334	683	0.884	0.967	17372	1
CDKL5	-6.4	8	-1.83	0.0335	684	0.884	0.967	17371	1
ACVR2A	-6.4	8	-1.83	0.0335	685	0.884	0.966	17370	1
ZNF221	-6.4	8	-1.83	0.0336	686	0.883	0.966	17369	1
CD2AP	-6.4	8	-1.83	0.0336	687	0.883	0.966	17368	1
METTL2B	-3.2	2	-1.83	0.0336	688	0.882	0.966	17367	1
C19orf10	-6.39	8	-1.83	0.0337	689	0.883	0.966	17366	1
GPR156	-5.53	6	-1.83	0.0337	690	0.882	0.966	17365	1
WNK2	-6.38	8	-1.83	0.0338	691	0.884	0.966	17364	1
UPB1	-6.38	8	-1.83	0.0339	692	0.884	0.966	17363	1
SREK1IP1	-3.19	2	-1.83	0.0339	693	0.883	0.966	17362	1
TSPAN6	-6.38	8	-1.83	0.0339	694	0.882	0.966	17361	1
MED14	-6.38	8	-1.83	0.0339	695	0.882	0.966	17360	1
FNTB	-6.38	8	-1.83	0.034	696	0.881	0.966	17359	1
LAT2	-6.38	8	-1.83	0.034	697	0.88	0.966	17358	1
MLXIP	-6.37	8	-1.82	0.0341	698	0.882	0.966	17357	1
CBX8	-6.36	8	-1.82	0.0343	699	0.886	0.966	17356	1
KRTAP10-3	-6.36	8	-1.82	0.0344	700	0.888	0.966	17355	1
RGPD2	-5.5	6	-1.82	0.0345	701	0.888	0.966	17354	1
E2F3	-6.35	8	-1.82	0.0345	702	0.888	0.965	17353	1
RNF103	-6.35	8	-1.82	0.0346	703	0.89	0.965	17352	1
PLEK	-6.35	8	-1.82	0.0347	704	0.889	0.965	17351	1
TNFSF8	-6.35	8	-1.82	0.0347	705	0.889	0.965	17350	1
ARHGAP31	-6.35	8	-1.82	0.0347	706	0.888	0.965	17349	1
ZNF131	-6.34	8	-1.81	0.0349	707	0.891	0.965	17348	1
NT5DC1	-6.34	8	-1.81	0.0349	708	0.891	0.965	17347	1
STXBP5L	-6.34	8	-1.81	0.035	709	0.89	0.965	17346	1
C16orf52	-6.33	8	-1.81	0.035	710	0.89	0.965	17345	1
POC1A	-6.33	8	-1.81	0.035	711	0.89	0.965	17344	1
KLLN	-6.33	8	-1.81	0.035	712	0.888	0.965	17343	1
SAMM50	-6.33	8	-1.81	0.0351	713	0.889	0.965	17342	1
ADNP	-6.33	8	-1.81	0.0351	714	0.888	0.965	17341	1
ACSL5	-6.33	8	-1.81	0.0352	715	0.888	0.965	17340	1
LILRB5	-6.33	8	-1.81	0.0352	716	0.887	0.965	17339	1
TP53AIP1	-6.33	8	-1.81	0.0352	717	0.886	0.965	17338	1
ATP11A	-6.32	8	-1.81	0.0353	718	0.888	0.965	17337	1
BTK	-6.32	8	-1.81	0.0353	719	0.887	0.965	17336	1
CIRBP	-6.31	8	-1.81	0.0355	720	0.889	0.965	17335	1
RWDD1	-6.31	8	-1.81	0.0355	721	0.889	0.964	17334	1
EXD1	-6.31	8	-1.81	0.0355	722	0.888	0.964	17333	1
PPBP	-6.3	8	-1.8	0.0357	723	0.891	0.964	17332	1
FAM208B	-6.3	8	-1.8	0.0357	724	0.89	0.964	17331	1
TALDO1	-6.3	8	-1.8	0.0358	725	0.891	0.964	17330	1
EPHB3	-6.3	8	-1.8	0.0358	726	0.89	0.964	17329	1
CCDC83	-6.3	8	-1.8	0.0358	727	0.89	0.964	17328	1
DACT3	-6.3	8	-1.8	0.0358	728	0.888	0.964	17327	1
SETD9	-6.3	8	-1.8	0.0358	729	0.888	0.964	17326	1
DFFB	-6.29	8	-1.8	0.0359	730	0.888	0.964	17325	1
FER1L6	-6.29	8	-1.8	0.036	731	0.889	0.964	17324	1
PRR4	-6.29	8	-1.8	0.0361	732	0.89	0.964	17323	1
MARC2	-6.28	8	-1.8	0.0361	733	0.89	0.964	17322	1
C6orf203	-6.28	8	-1.8	0.0361	734	0.889	0.964	17321	1
COL8A2	-6.28	8	-1.8	0.0362	735	0.89	0.964	17320	1
UCKL1	-6.28	8	-1.8	0.0362	736	0.889	0.964	17319	1
ESPN	-6.27	8	-1.79	0.0364	737	0.892	0.964	17318	1
DUXA	-6.27	8	-1.79	0.0365	738	0.894	0.963	17317	1
LCE4A	-5.42	6	-1.79	0.0366	739	0.895	0.963	17316	1
ARHGAP21	-6.26	8	-1.79	0.0367	740	0.895	0.963	17315	1
LPL	-6.26	8	-1.79	0.0368	741	0.896	0.963	17314	1
SBF2	-6.26	8	-1.79	0.0368	742	0.895	0.963	17313	1
USP8	-6.25	8	-1.79	0.037	743	0.899	0.963	17312	1
C3orf52	-6.25	8	-1.79	0.0371	744	0.899	0.963	17311	1
RNASEK	-6.24	8	-1.78	0.0373	745	0.903	0.963	17310	1
VPS26B	-6.23	8	-1.78	0.0373	746	0.903	0.963	17309	1
HSD17B11	-6.23	8	-1.78	0.0373	747	0.902	0.963	17308	1
ATXN7L1	-6.23	8	-1.78	0.0373	748	0.901	0.963	17307	1
PLK5	-6.23	8	-1.78	0.0373	749	0.9	0.963	17306	1
ARMC10	-6.23	8	-1.78	0.0374	750	0.901	0.963	17305	1
APOA5	-6.23	8	-1.78	0.0374	751	0.9	0.963	17304	1
EXD2	-6.23	8	-1.78	0.0375	752	0.901	0.962	17303	1
ERP44	-6.22	8	-1.78	0.0377	753	0.903	0.962	17302	1
HIPK2	-6.22	8	-1.78	0.0377	754	0.904	0.962	17301	1
MPDU1	-6.21	8	-1.78	0.0378	755	0.904	0.962	17300	1
PLCXD3	-6.21	8	-1.78	0.0378	756	0.903	0.962	17299	1
STATH	-5.38	6	-1.78	0.0379	757	0.904	0.962	17298	1
CTTN	-6.21	8	-1.78	0.0379	758	0.903	0.962	17297	1
FAM122B	-6.2	8	-1.77	0.0381	759	0.905	0.962	17296	1
PPARD	-6.2	8	-1.77	0.0381	760	0.905	0.962	17295	1
CDKL2	-6.2	8	-1.77	0.0381	761	0.905	0.962	17294	1
UBXN7	-6.2	8	-1.77	0.0381	762	0.904	0.962	17293	1
C14orf180	-6.2	8	-1.77	0.0382	763	0.904	0.962	17292	1
SPC24	-5.37	6	-1.77	0.0382	764	0.904	0.962	17291	1
DHFRL1	-3.1	2	-1.77	0.0383	765	0.903	0.962	17290	1
SPINT4	-4.38	4	-1.77	0.0383	766	0.902	0.962	17289	1
NEK8	-6.2	8	-1.77	0.0383	767	0.901	0.962	17288	1
GABRA4	-6.19	8	-1.77	0.0383	768	0.901	0.962	17287	1
IL31RA	-6.19	8	-1.77	0.0384	769	0.901	0.962	17286	1
SPSB1	-6.19	8	-1.77	0.0385	770	0.903	0.961	17285	1
NEUROD6	-6.18	8	-1.77	0.0386	771	0.904	0.961	17284	1
CTDSPL2	-6.18	8	-1.77	0.0387	772	0.904	0.961	17283	1
CRTC2	-6.18	8	-1.77	0.0387	773	0.903	0.961	17282	1
RRAS	-6.18	8	-1.77	0.0387	774	0.903	0.961	17281	1
ZCCHC18	-6.17	8	-1.76	0.0388	775	0.904	0.961	17280	1
ZNF782	-6.17	8	-1.76	0.0388	776	0.904	0.961	17279	1
CABIN1	-6.17	8	-1.76	0.0389	777	0.903	0.961	17278	1
CDYL	-6.17	8	-1.76	0.039	778	0.905	0.961	17277	1
SENP6	-6.17	8	-1.76	0.039	779	0.904	0.961	17276	1
DIS3	-6.17	8	-1.76	0.039	780	0.902	0.961	17275	1
ZBTB40	-6.16	8	-1.76	0.039	781	0.902	0.961	17274	1
SYPL1	-6.16	8	-1.76	0.0391	782	0.902	0.961	17273	1
TMPRSS7	-6.16	8	-1.76	0.0391	783	0.902	0.961	17272	1
HAUS4	-6.16	8	-1.76	0.0392	784	0.903	0.961	17271	1
TMEM169	-6.16	8	-1.76	0.0392	785	0.902	0.961	17270	1
DZIP1L	-6.15	8	-1.76	0.0393	786	0.902	0.961	17269	1
OR4C11	-6.15	8	-1.76	0.0394	787	0.903	0.961	17268	1
FAM200A	-6.15	8	-1.76	0.0394	788	0.903	0.961	17267	1
GLS	-6.14	8	-1.76	0.0396	789	0.905	0.96	17266	1
FCN1	-6.14	8	-1.76	0.0396	790	0.904	0.96	17265	1
USP48	-6.14	8	-1.76	0.0396	791	0.904	0.96	17264	1
BAX	-6.14	8	-1.75	0.0397	792	0.905	0.96	17263	1
PGM2	-6.14	8	-1.75	0.0397	793	0.904	0.96	17262	1
FGF5	-6.13	8	-1.75	0.0398	794	0.905	0.96	17261	1
SMURF2	-6.13	8	-1.75	0.0399	795	0.905	0.96	17260	1
MAGEB16	-6.13	8	-1.75	0.0399	796	0.905	0.96	17259	1
CCDC11	-6.13	8	-1.75	0.0399	797	0.905	0.96	17258	1
ATN1	-6.12	8	-1.75	0.0402	798	0.909	0.96	17257	1
C7orf60	-6.11	8	-1.75	0.0403	799	0.911	0.96	17256	1
TM6SF1	-6.11	8	-1.75	0.0403	800	0.91	0.96	17255	1
C12orf45	-6.11	8	-1.75	0.0404	801	0.911	0.96	17254	1
SH3RF1	-6.11	8	-1.75	0.0404	802	0.91	0.96	17253	1
MAP4	-6.11	8	-1.74	0.0405	803	0.91	0.96	17252	1
FRMPD4	-6.1	8	-1.74	0.0406	804	0.912	0.959	17251	1
PCDP1	-6.1	8	-1.74	0.0407	805	0.914	0.959	17250	1
TBC1D4	-6.09	8	-1.74	0.0408	806	0.915	0.959	17249	1
MIB1	-6.09	8	-1.74	0.0409	807	0.915	0.959	17248	1
RAPGEF1	-6.09	8	-1.74	0.0409	808	0.915	0.959	17247	1
SLCO1C1	-6.08	8	-1.74	0.0411	809	0.916	0.959	17246	1
RHBDL1	-6.08	8	-1.74	0.0412	810	0.918	0.959	17245	1
ADAM32	-6.08	8	-1.74	0.0413	811	0.919	0.959	17244	1
NUDT1	-6.07	8	-1.74	0.0413	812	0.919	0.959	17243	1
HSDL2	-6.07	8	-1.73	0.0414	813	0.919	0.959	17242	1
CLPX	-6.07	8	-1.73	0.0414	814	0.919	0.959	17241	1
EGF	-6.07	8	-1.73	0.0414	815	0.918	0.959	17240	1
SAR1A	-6.07	8	-1.73	0.0415	816	0.919	0.958	17239	1
RPL10L	-6.06	8	-1.73	0.0416	817	0.92	0.958	17238	1
ARHGEF4	-5.25	6	-1.73	0.0416	818	0.919	0.958	17237	1
GLA	-6.06	8	-1.73	0.0416	819	0.917	0.958	17236	1
C10orf137	-6.06	8	-1.73	0.0417	820	0.918	0.958	17235	1
ERLIN1	-6.06	8	-1.73	0.0417	821	0.917	0.958	17234	1
WDR81	-6.06	8	-1.73	0.0417	822	0.917	0.958	17233	1
TMEM121	-6.06	8	-1.73	0.0418	823	0.917	0.958	17232	1
ALKBH1	-6.05	8	-1.73	0.042	824	0.92	0.958	17231	1
SLC2A7	-6.05	8	-1.73	0.042	825	0.92	0.958	17230	1
BCR	-6.05	8	-1.73	0.0421	826	0.92	0.958	17229	1
VN1R2	-6.04	8	-1.73	0.0421	827	0.919	0.958	17228	1
MAOB	-6.04	8	-1.73	0.0421	828	0.919	0.958	17227	1
GOLM1	-6.04	8	-1.73	0.0422	829	0.918	0.958	17226	1
NPAS2	-6.04	8	-1.73	0.0422	830	0.918	0.958	17225	1
ACAT2	-6.04	8	-1.73	0.0422	831	0.918	0.958	17224	1
CCDC73	-6.04	8	-1.72	0.0423	832	0.918	0.958	17223	1
C5AR1	-6.03	8	-1.72	0.0424	833	0.919	0.958	17222	1
CNKSR3	-6.03	8	-1.72	0.0424	834	0.918	0.958	17221	1
KRT27	-6.03	8	-1.72	0.0425	835	0.918	0.958	17220	1
S1PR5	-6.03	8	-1.72	0.0425	836	0.918	0.958	17219	1
TCAP	-6.03	8	-1.72	0.0426	837	0.919	0.957	17218	1
POU5F2	-6.02	8	-1.72	0.0426	838	0.918	0.957	17217	1
OTOF	-6.02	8	-1.72	0.0427	839	0.918	0.957	17216	1
FAM127B	-3.01	2	-1.72	0.0429	840	0.922	0.957	17215	1
MRTO4	-6.01	8	-1.72	0.0431	841	0.924	0.957	17214	1
EMD	-6.01	8	-1.72	0.0431	842	0.925	0.957	17213	1
TCF25	-6.01	8	-1.72	0.0432	843	0.924	0.957	17212	1
C19orf12	-6	8	-1.72	0.0432	844	0.923	0.957	17211	1
TMC5	-6	8	-1.71	0.0432	845	0.923	0.957	17210	1
SOX21	-6	8	-1.71	0.0432	846	0.923	0.957	17209	1
GAA	-6	8	-1.71	0.0433	847	0.923	0.957	17208	1
SSH1	-6	8	-1.71	0.0433	848	0.922	0.957	17207	1
THAP11	-6	8	-1.71	0.0433	849	0.922	0.957	17206	1
ENG	-6	8	-1.71	0.0434	850	0.921	0.957	17205	1
HOXC4	-6	8	-1.71	0.0434	851	0.921	0.957	17204	1
YTHDC1	-6	8	-1.71	0.0434	852	0.92	0.957	17203	1
WWC2	-6	8	-1.71	0.0434	853	0.919	0.957	17202	1
C1orf27	-5.99	8	-1.71	0.0435	854	0.919	0.957	17201	1
CYB5R4	-5.99	8	-1.71	0.0436	855	0.921	0.956	17200	1
BST1	-5.99	8	-1.71	0.0436	856	0.92	0.956	17199	1
PELI1	-5.99	8	-1.71	0.0437	857	0.92	0.956	17198	1
FAM168B	-5.99	8	-1.71	0.0437	858	0.919	0.956	17197	1
MCM5	-4.73	5	-1.71	0.0437	859	0.918	0.956	17196	1
HEMGN	-5.99	8	-1.71	0.0437	860	0.917	0.956	17195	1
OR2M2	-2.99	2	-1.71	0.0437	861	0.917	0.956	17194	1
ZNF226	-5.98	8	-1.71	0.0439	862	0.919	0.956	17193	1
IL37	-5.98	8	-1.71	0.0439	863	0.919	0.956	17192	1
OR2C1	-5.98	8	-1.71	0.0439	864	0.918	0.956	17191	1
HSPA12A	-5.98	8	-1.71	0.044	865	0.918	0.956	17190	1
NID2	-5.97	8	-1.71	0.0441	866	0.919	0.956	17189	1
TFPI	-5.97	8	-1.71	0.0441	867	0.918	0.956	17188	1
HABP4	-5.97	8	-1.7	0.0441	868	0.917	0.956	17187	1
CCDC59	-5.97	8	-1.7	0.0441	869	0.917	0.956	17186	1
RABGAP1L	-5.97	8	-1.7	0.0441	870	0.916	0.956	17185	1
LAMC1	-5.97	8	-1.7	0.0442	871	0.915	0.956	17184	1
SMG9	-5.97	8	-1.7	0.0442	872	0.916	0.956	17183	1
STON2	-5.96	8	-1.7	0.0443	873	0.915	0.956	17182	1
GPNMB	-5.96	8	-1.7	0.0443	874	0.916	0.956	17181	1
MOV10	-5.96	8	-1.7	0.0445	875	0.919	0.955	17180	1
LSM6	-4.71	5	-1.7	0.0445	876	0.918	0.955	17179	1
TMEM127	-5.95	8	-1.7	0.0446	877	0.917	0.955	17178	1
RARS	-5.95	8	-1.7	0.0446	878	0.916	0.955	17177	1
PTCRA	-5.95	8	-1.7	0.0447	879	0.918	0.955	17176	1
NLRX1	-5.95	8	-1.7	0.0448	880	0.919	0.955	17175	1
CHRNA2	-5.94	8	-1.7	0.0449	881	0.92	0.955	17174	1
UHRF2	-5.94	8	-1.7	0.0449	882	0.919	0.955	17173	1
ENKUR	-5.94	8	-1.7	0.045	883	0.919	0.955	17172	1
HIST3H2BB	-5.94	8	-1.7	0.045	884	0.918	0.955	17171	1
C2orf49	-5.94	8	-1.7	0.045	885	0.918	0.955	17170	1
MUC15	-5.94	8	-1.69	0.0451	886	0.918	0.955	17169	1
FUCA1	-5.93	8	-1.69	0.0451	887	0.918	0.955	17168	1
RPL22	-4.19	4	-1.69	0.0452	888	0.919	0.955	17167	1
HIRA	-5.93	8	-1.69	0.0452	889	0.919	0.955	17166	1
KITLG	-5.93	8	-1.69	0.0452	890	0.918	0.955	17165	1
RPIA	-5.92	8	-1.69	0.0456	891	0.925	0.954	17164	1
CCDC85B	-5.91	8	-1.69	0.0457	892	0.924	0.954	17163	1
SMG8	-5.91	8	-1.69	0.0457	893	0.924	0.954	17162	1
ABCC5	-5.91	8	-1.69	0.0458	894	0.924	0.954	17161	1
CCKAR	-5.9	8	-1.69	0.0459	895	0.927	0.954	17160	1
IL15	-2.95	2	-1.68	0.046	896	0.927	0.954	17159	1
KL	-5.9	8	-1.68	0.0461	897	0.927	0.954	17158	1
TPST1	-5.9	8	-1.68	0.0461	898	0.927	0.954	17157	1
C20orf26	-5.89	8	-1.68	0.0463	899	0.929	0.954	17156	1
ZSCAN4	-5.89	8	-1.68	0.0463	900	0.929	0.954	17155	1
KLF12	-5.89	8	-1.68	0.0464	901	0.931	0.954	17154	1
AXDND1	-5.89	8	-1.68	0.0465	902	0.93	0.954	17153	1
TUBB8	-2.94	2	-1.68	0.0465	903	0.93	0.953	17152	1
RANBP1	-5.88	8	-1.68	0.0466	904	0.93	0.953	17151	1
GULP1	-5.88	8	-1.68	0.0466	905	0.93	0.953	17150	1
RBM12B	-5.88	8	-1.68	0.0467	906	0.93	0.953	17149	1
TSN	-5.88	8	-1.68	0.0467	907	0.929	0.953	17148	1
SHROOM2	-5.88	8	-1.68	0.0467	908	0.929	0.953	17147	1
TNRC18	-5.87	8	-1.68	0.0468	909	0.93	0.953	17146	1
AP2S1	-5.87	8	-1.67	0.047	910	0.933	0.953	17145	1
GRK1	-5.87	8	-1.67	0.0471	911	0.933	0.953	17144	1
CDH24	-5.86	8	-1.67	0.0471	912	0.933	0.953	17143	1
RBM42	-5.86	8	-1.67	0.0471	913	0.932	0.953	17142	1
ZNF77	-5.86	8	-1.67	0.0472	914	0.932	0.953	17141	1
PRLH	-5.08	6	-1.67	0.0472	915	0.932	0.953	17140	1
KRTAP21-3	-5.07	6	-1.67	0.0472	916	0.931	0.953	17139	1
FAM210A	-5.86	8	-1.67	0.0472	917	0.93	0.953	17138	1
TNNI3K	-2.93	2	-1.67	0.0473	918	0.93	0.953	17137	1
SGK1	-5.48	7	-1.67	0.0473	919	0.93	0.953	17136	1
TMEM87A	-5.86	8	-1.67	0.0474	920	0.93	0.953	17135	1
COPS5	-5.85	8	-1.67	0.0474	921	0.929	0.953	17134	1
ZNF850	-5.85	8	-1.67	0.0474	922	0.928	0.953	17133	1
RUFY2	-5.85	8	-1.67	0.0475	923	0.929	0.952	17132	1
DOC2A	-5.85	8	-1.67	0.0476	924	0.929	0.952	17131	1
TMPRSS11B	-5.84	8	-1.67	0.0477	925	0.932	0.952	17130	1
WIZ	-5.84	8	-1.67	0.0478	926	0.931	0.952	17129	1
CLK2	-5.84	8	-1.67	0.0478	927	0.931	0.952	17128	1
MYO5A	-5.84	8	-1.67	0.0479	928	0.932	0.952	17127	1
NXN	-5.84	8	-1.66	0.048	929	0.932	0.952	17126	1
AP1S3	-5.83	8	-1.66	0.048	930	0.931	0.952	17125	1
AP5M1	-5.83	8	-1.66	0.0481	931	0.932	0.952	17124	1
KIAA1731	-5.83	8	-1.66	0.0482	932	0.933	0.952	17123	1
COMMD3	-5.04	6	-1.66	0.0483	933	0.934	0.952	17122	1
SLIT2	-5.83	8	-1.66	0.0483	934	0.933	0.952	17121	1
OR13C9	-5.82	8	-1.66	0.0483	935	0.933	0.952	17120	1
IYD	-5.82	8	-1.66	0.0483	936	0.932	0.952	17119	1
NRDE2	-5.82	8	-1.66	0.0483	937	0.931	0.952	17118	1
D2HGDH	-5.82	8	-1.66	0.0483	938	0.93	0.952	17117	1
DSG3	-5.82	8	-1.66	0.0483	939	0.929	0.952	17116	1
DPM1	-5.82	8	-1.66	0.0484	940	0.929	0.952	17115	1
TOMM20	-5.82	8	-1.66	0.0484	941	0.928	0.952	17114	1
C6orf57	-5.82	8	-1.66	0.0484	942	0.928	0.952	17113	1
KLHL41	-5.82	8	-1.66	0.0485	943	0.928	0.952	17112	1
MMD2	-5.82	8	-1.66	0.0485	944	0.928	0.951	17111	1
ZNF561	-5.82	8	-1.66	0.0485	945	0.927	0.951	17110	1
TXNDC12	-5.81	8	-1.66	0.0487	946	0.929	0.951	17109	1
HES3	-5.81	8	-1.66	0.0487	947	0.929	0.951	17108	1
PSG11	-2.9	2	-1.66	0.0487	948	0.928	0.951	17107	1
NFYC	-5.81	8	-1.66	0.0488	949	0.928	0.951	17106	1
EFCAB4A	-5.81	8	-1.66	0.0488	950	0.927	0.951	17105	1
C17orf96	-5.81	8	-1.66	0.0488	951	0.927	0.951	17104	1
GEMIN6	-5.8	8	-1.65	0.049	952	0.929	0.951	17103	1
SOCS4	-5.8	8	-1.65	0.049	953	0.929	0.951	17102	1
KIF20A	-5.8	8	-1.65	0.0491	954	0.93	0.951	17101	1
CREG1	-5.79	8	-1.65	0.0492	955	0.929	0.951	17100	1
INTS6	-5.79	8	-1.65	0.0492	956	0.929	0.951	17099	1
ZNF738	-2.9	2	-1.65	0.0492	957	0.928	0.951	17098	1
TMA7	-5.02	6	-1.65	0.0493	958	0.928	0.951	17097	1
SLIT1	-5.79	8	-1.65	0.0493	959	0.927	0.951	17096	1
CXADR	-5.79	8	-1.65	0.0493	960	0.928	0.951	17095	1
ZNF688	-5.78	8	-1.65	0.0495	961	0.931	0.95	17094	1
AURKB	-5.01	6	-1.65	0.0496	962	0.93	0.95	17093	1
C15orf53	-5.78	8	-1.65	0.0496	963	0.93	0.95	17092	1
ZFP28	-5.78	8	-1.65	0.0496	964	0.929	0.95	17091	1
FFAR1	-5.78	8	-1.65	0.0497	965	0.929	0.95	17090	1
HAO2	-5.78	8	-1.65	0.0497	966	0.929	0.95	17089	1
HMGA1	-4.08	4	-1.65	0.0498	967	0.93	0.95	17088	1
RER1	-5.77	8	-1.65	0.0498	968	0.929	0.95	17087	1
HSD11B1	-5.76	8	-1.64	0.0502	969	0.935	0.95	17086	1
SPAST	-5.76	8	-1.64	0.0502	970	0.934	0.95	17085	1
MLKL	-5.76	8	-1.64	0.0502	971	0.933	0.95	17084	1
BEND4	-5.76	8	-1.64	0.0502	972	0.933	0.95	17083	1
CHRDL1	-5.76	8	-1.64	0.0503	973	0.933	0.95	17082	1
IPPK	-5.75	8	-1.64	0.0504	974	0.934	0.95	17081	1
SRPR	-5.75	8	-1.64	0.0504	975	0.934	0.95	17080	1
KCNQ2	-5.75	8	-1.64	0.0505	976	0.935	0.949	17079	1
NUDT4	-5.74	8	-1.64	0.0508	977	0.938	0.949	17078	1
ABCD4	-5.74	8	-1.64	0.0509	978	0.939	0.949	17077	1
HR	-5.73	8	-1.63	0.051	979	0.941	0.949	17076	1
C9orf163	-5.73	8	-1.63	0.0511	980	0.942	0.949	17075	1
KANSL3	-5.73	8	-1.63	0.0512	981	0.942	0.949	17074	1
CSNK1G3	-5.73	8	-1.63	0.0512	982	0.941	0.949	17073	1
CCNG1	-5.73	8	-1.63	0.0512	983	0.94	0.949	17072	1
CYGB	-5.73	8	-1.63	0.0512	984	0.94	0.949	17071	1
MNAT1	-5.73	8	-1.63	0.0513	985	0.94	0.949	17070	1
C4orf36	-5.72	8	-1.63	0.0514	986	0.941	0.949	17069	1
CHMP1A	-5.72	8	-1.63	0.0514	987	0.941	0.949	17068	1
CASP4	-5.72	8	-1.63	0.0515	988	0.94	0.949	17067	1
CLIC4	-5.72	8	-1.63	0.0515	989	0.939	0.949	17066	1
KRT77	-5.72	8	-1.63	0.0515	990	0.94	0.948	17065	1
CSNK1G1	-5.72	8	-1.63	0.0516	991	0.94	0.948	17064	1
OSR2	-5.71	8	-1.63	0.0516	992	0.94	0.948	17063	1
EML2	-5.71	8	-1.63	0.0517	993	0.939	0.948	17062	1
GRINA	-5.71	8	-1.63	0.0517	994	0.939	0.948	17061	1
NMRK2	-5.71	8	-1.63	0.0517	995	0.939	0.948	17060	1
RCOR1	-5.71	8	-1.63	0.0518	996	0.938	0.948	17059	1
TAF10	-5.71	8	-1.63	0.0518	997	0.938	0.948	17058	1
DDX51	-5.71	8	-1.63	0.0518	998	0.938	0.948	17057	1
CRISP3	-5.71	8	-1.63	0.0519	999	0.937	0.948	17056	1
ECHDC3	-5.7	8	-1.63	0.052	1000	0.939	0.948	17055	1
SGCA	-5.7	8	-1.63	0.052	1001	0.938	0.948	17054	1
CUZD1	-5.7	8	-1.62	0.0522	1002	0.94	0.948	17053	1
ZMYND15	-5.7	8	-1.62	0.0522	1003	0.939	0.948	17052	1
C11orf16	-5.7	8	-1.62	0.0522	1004	0.939	0.948	17051	1
COX7A2L	-5.7	8	-1.62	0.0522	1005	0.938	0.948	17050	1
CLN3	-5.7	8	-1.62	0.0522	1006	0.937	0.948	17049	1
RBM47	-5.69	8	-1.62	0.0522	1007	0.937	0.948	17048	1
CXCL1	-4.93	6	-1.62	0.0523	1008	0.937	0.948	17047	1
ALS2CR11	-5.69	8	-1.62	0.0524	1009	0.937	0.948	17046	1
TIMM17B	-5.69	8	-1.62	0.0525	1010	0.938	0.948	17045	1
PROKR2	-5.69	8	-1.62	0.0525	1011	0.938	0.947	17044	1
FAM73B	-5.68	8	-1.62	0.0526	1012	0.938	0.947	17043	1
PIPOX	-5.68	8	-1.62	0.0526	1013	0.938	0.947	17042	1
SMARCC1	-5.68	8	-1.62	0.0526	1014	0.937	0.947	17041	1
NOVA2	-5.68	8	-1.62	0.0527	1015	0.938	0.947	17040	1
ZDHHC4	-5.68	8	-1.62	0.0528	1016	0.937	0.947	17039	1
TCF12	-5.68	8	-1.62	0.0528	1017	0.937	0.947	17038	1
MYBL2	-5.68	8	-1.62	0.0528	1018	0.936	0.947	17037	1
MMAB	-5.68	8	-1.62	0.0528	1019	0.936	0.947	17036	1
RFPL4B	-5.68	8	-1.62	0.0529	1020	0.936	0.947	17035	1
LRRC34	-5.67	8	-1.62	0.0529	1021	0.935	0.947	17034	1
NID1	-5.67	8	-1.62	0.053	1022	0.936	0.947	17033	1
H2BFWT	-5.67	8	-1.62	0.0531	1023	0.937	0.947	17032	1
KDM4E	-5.67	8	-1.62	0.0531	1024	0.936	0.947	17031	1
SERP2	-5.67	8	-1.61	0.0532	1025	0.937	0.947	17030	1
WDR78	-5.66	8	-1.61	0.0532	1026	0.937	0.947	17029	1
RSU1	-5.66	8	-1.61	0.0533	1027	0.937	0.947	17028	1
ZNF772	-5.66	8	-1.61	0.0534	1028	0.938	0.947	17027	1
RAB3IP	-5.65	8	-1.61	0.0535	1029	0.939	0.946	17026	1
C16orf98	-5.65	8	-1.61	0.0537	1030	0.942	0.946	17025	1
DEFB131	-2.82	2	-1.61	0.0537	1031	0.941	0.946	17024	1
DUSP28	-5.65	8	-1.61	0.0538	1032	0.941	0.946	17023	1
FITM1	-5.65	8	-1.61	0.0538	1033	0.94	0.946	17022	1
KBTBD6	-5.65	8	-1.61	0.0538	1034	0.939	0.946	17021	1
PUS7L	-5.64	8	-1.61	0.0539	1035	0.939	0.946	17020	1
LAMP5	-5.64	8	-1.61	0.0539	1036	0.94	0.946	17019	1
CRNN	-5.64	8	-1.61	0.054	1037	0.939	0.946	17018	1
MBIP	-5.64	8	-1.61	0.054	1038	0.939	0.946	17017	1
ZNF197	-5.64	8	-1.61	0.0541	1039	0.939	0.946	17016	1
CSN3	-5.64	8	-1.61	0.0541	1040	0.939	0.946	17015	1
FAM171A2	-5.63	8	-1.61	0.0542	1041	0.94	0.946	17014	1
CKLF	-5.63	8	-1.61	0.0542	1042	0.939	0.946	17013	1
SLC12A4	-5.63	8	-1.61	0.0542	1043	0.938	0.946	17012	1
CP	-5.63	8	-1.6	0.0543	1044	0.938	0.946	17011	1
SRSF12	-5.63	8	-1.6	0.0543	1045	0.939	0.946	17010	1
GNPDA2	-5.63	8	-1.6	0.0544	1046	0.938	0.946	17009	1
ADAM21	-5.63	8	-1.6	0.0545	1047	0.939	0.946	17008	1
PRSS57	-5.62	8	-1.6	0.0546	1048	0.94	0.945	17007	1
OR7D2	-5.62	8	-1.6	0.0546	1049	0.939	0.945	17006	1
SOWAHC	-5.62	8	-1.6	0.0548	1050	0.942	0.945	17005	1
PHLPP1	-5.62	8	-1.6	0.0548	1051	0.941	0.945	17004	1
DAOA	-5.62	8	-1.6	0.0548	1052	0.94	0.945	17003	1
DPP8	-5.61	8	-1.6	0.0549	1053	0.941	0.945	17002	1
NUP43	-4.86	6	-1.6	0.0549	1054	0.94	0.945	17001	1
FAM60A	-5.61	8	-1.6	0.0549	1055	0.94	0.945	17000	1
CTD-2368P22.1	-5.61	8	-1.6	0.055	1056	0.94	0.945	16999	1
HMGB2	-5.6	8	-1.6	0.0552	1057	0.943	0.945	16998	1
TNKS2	-5.6	8	-1.6	0.0552	1058	0.942	0.945	16997	1
MUC5B	-5.6	8	-1.6	0.0553	1059	0.942	0.945	16996	1
NKX2-1	-5.6	8	-1.6	0.0553	1060	0.942	0.945	16995	1
DCN	-5.6	8	-1.6	0.0553	1061	0.941	0.945	16994	1
CRAMP1L	-5.6	8	-1.59	0.0554	1062	0.942	0.945	16993	1
ADCY8	-5.59	8	-1.59	0.0555	1063	0.942	0.945	16992	1
PRDM14	-5.59	8	-1.59	0.0556	1064	0.943	0.944	16991	1
IQUB	-5.58	8	-1.59	0.0558	1065	0.946	0.944	16990	1
HCN2	-5.58	8	-1.59	0.0559	1066	0.947	0.944	16989	1
ARID4A	-5.58	8	-1.59	0.056	1067	0.947	0.944	16988	1
KIAA1107	-5.58	8	-1.59	0.056	1068	0.946	0.944	16987	1
VENTX	-5.58	8	-1.59	0.0561	1069	0.947	0.944	16986	1
CCDC70	-5.58	8	-1.59	0.0561	1070	0.946	0.944	16985	1
GRIA3	-5.58	8	-1.59	0.0561	1071	0.945	0.944	16984	1
AUP1	-5.58	8	-1.59	0.0561	1072	0.945	0.944	16983	1
NAV2	-5.57	8	-1.59	0.0562	1073	0.945	0.944	16982	1
PRELID1	-5.57	8	-1.59	0.0563	1074	0.946	0.944	16981	1
SRA1	-5.57	8	-1.59	0.0563	1075	0.946	0.944	16980	1
NOX3	-5.57	8	-1.59	0.0563	1076	0.945	0.944	16979	1
USH1C	-5.57	8	-1.59	0.0563	1077	0.944	0.944	16978	1
ANGEL1	-5.57	8	-1.59	0.0564	1078	0.944	0.944	16977	1
TAF5	-5.57	8	-1.59	0.0564	1079	0.944	0.944	16976	1
PPM1K	-5.56	8	-1.59	0.0565	1080	0.944	0.944	16975	1
CALHM1	-5.56	8	-1.59	0.0565	1081	0.943	0.944	16974	1
ZFAND4	-5.56	8	-1.58	0.0565	1082	0.943	0.943	16973	1
ACADM	-5.56	8	-1.58	0.0565	1083	0.943	0.943	16972	1
SI	-5.56	8	-1.58	0.0565	1084	0.942	0.943	16971	1
CRYBB2	-5.56	8	-1.58	0.0566	1085	0.941	0.943	16970	1
MMP9	-5.56	8	-1.58	0.0566	1086	0.941	0.943	16969	1
FAM47E	-5.56	8	-1.58	0.0567	1087	0.941	0.943	16968	1
PHOSPHO2	-5.56	8	-1.58	0.0567	1088	0.941	0.943	16967	1
PCGF5	-5.56	8	-1.58	0.0568	1089	0.941	0.943	16966	1
CNTNAP1	-5.55	8	-1.58	0.0568	1090	0.941	0.943	16965	1
IGSF22	-5.55	8	-1.58	0.0569	1091	0.942	0.943	16964	1
TMEM203	-5.55	8	-1.58	0.057	1092	0.942	0.943	16963	1
C1QA	-5.55	8	-1.58	0.057	1093	0.941	0.943	16962	1
RPRM	-5.55	8	-1.58	0.057	1094	0.94	0.943	16961	1
NIM1	-5.55	8	-1.58	0.057	1095	0.94	0.943	16960	1
GCNT3	-5.55	8	-1.58	0.057	1096	0.94	0.943	16959	1
AGAP2	-5.55	8	-1.58	0.0571	1097	0.939	0.943	16958	1
TMEM56	-5.54	8	-1.58	0.0572	1098	0.94	0.943	16957	1
UBE2B	-5.54	8	-1.58	0.0572	1099	0.939	0.943	16956	1
FPR2	-5.54	8	-1.58	0.0573	1100	0.941	0.943	16955	1
ATP10B	-5.54	8	-1.58	0.0574	1101	0.941	0.943	16954	1
ABCC2	-5.54	8	-1.58	0.0574	1102	0.941	0.943	16953	1
INSL3	-5.53	8	-1.58	0.0575	1103	0.942	0.942	16952	1
CLDN18	-5.53	8	-1.58	0.0576	1104	0.941	0.942	16951	1
MMD	-5.53	8	-1.58	0.0576	1105	0.941	0.942	16950	1
UTP14A	-5.53	8	-1.58	0.0576	1106	0.94	0.942	16949	1
PTP4A1	-5.53	8	-1.58	0.0576	1107	0.94	0.942	16948	1
KRTAP10-5	-3.91	4	-1.57	0.0576	1108	0.939	0.942	16947	1
FAM185A	-5.53	8	-1.57	0.0577	1109	0.939	0.942	16946	1
SSB	-5.53	8	-1.57	0.0577	1110	0.939	0.942	16945	1
KRTAP12-1	-3.91	4	-1.57	0.0577	1111	0.938	0.942	16944	1
CXorf24	-5.53	8	-1.57	0.0578	1112	0.938	0.942	16943	1
CSTA	-4.78	6	-1.57	0.0579	1113	0.938	0.942	16942	1
BLCAP	-5.52	8	-1.57	0.0579	1114	0.938	0.942	16941	1
SEMG2	-5.52	8	-1.57	0.0579	1115	0.937	0.942	16940	1
NUDT17	-5.52	8	-1.57	0.0579	1116	0.937	0.942	16939	1
OR52K1	-5.52	8	-1.57	0.0579	1117	0.936	0.942	16938	1
UBE2Z	-5.52	8	-1.57	0.0579	1118	0.936	0.942	16937	1
KRI1	-5.52	8	-1.57	0.058	1119	0.936	0.942	16936	1
STAB2	-5.52	8	-1.57	0.058	1120	0.935	0.942	16935	1
CARD11	-5.52	8	-1.57	0.0581	1121	0.936	0.942	16934	1
AMMECR1L	-5.52	8	-1.57	0.0581	1122	0.935	0.942	16933	1
ENPP5	-5.52	8	-1.57	0.0582	1123	0.935	0.942	16932	1
ZNF395	-5.51	8	-1.57	0.0583	1124	0.936	0.942	16931	1
KCNK18	-5.51	8	-1.57	0.0583	1125	0.935	0.942	16930	1
N6AMT1	-5.51	8	-1.57	0.0583	1126	0.935	0.942	16929	1
FBXO16	-5.51	8	-1.57	0.0585	1127	0.937	0.942	16928	1
CCDC65	-5.5	8	-1.57	0.0586	1128	0.937	0.941	16927	1
PRKCA	-5.49	8	-1.56	0.0589	1129	0.941	0.941	16926	1
TMEM145	-5.49	8	-1.56	0.0589	1130	0.941	0.941	16925	1
OPN4	-5.49	8	-1.56	0.059	1131	0.941	0.941	16924	1
HIATL1	-5.49	8	-1.56	0.0591	1132	0.943	0.941	16923	1
ATP10D	-5.49	8	-1.56	0.0592	1133	0.943	0.941	16922	1
GNB1	-5.48	8	-1.56	0.0594	1134	0.946	0.941	16921	1
CLDN10	-5.48	8	-1.56	0.0595	1135	0.947	0.94	16920	1
TREM1	-5.47	8	-1.56	0.0596	1136	0.947	0.94	16919	1
ANKEF1	-5.47	8	-1.56	0.0596	1137	0.946	0.94	16918	1
RASGRF2	-5.47	8	-1.56	0.0596	1138	0.946	0.94	16917	1
TGFBRAP1	-5.47	8	-1.56	0.0596	1139	0.945	0.94	16916	1
CAMK1G	-5.47	8	-1.56	0.0597	1140	0.946	0.94	16915	1
TFAP2C	-5.47	8	-1.56	0.0598	1141	0.946	0.94	16914	1
COL4A6	-5.47	8	-1.56	0.0598	1142	0.945	0.94	16913	1
COX17	-5.47	8	-1.56	0.0598	1143	0.945	0.94	16912	1
ZNF878	-2.73	2	-1.56	0.0599	1144	0.945	0.94	16911	1
NCAPH	-5.46	8	-1.56	0.0599	1145	0.945	0.94	16910	1
C15orf43	-5.46	8	-1.55	0.0602	1146	0.948	0.94	16909	1
OR4C6	-5.46	8	-1.55	0.0602	1147	0.947	0.94	16908	1
EPN3	-5.46	8	-1.55	0.0602	1148	0.947	0.94	16907	1
FUT3	-5.46	8	-1.55	0.0602	1149	0.946	0.94	16906	1
MID1IP1	-5.45	8	-1.55	0.0604	1150	0.948	0.94	16905	1
NEK5	-5.45	8	-1.55	0.0605	1151	0.948	0.94	16904	1
URB1	-5.45	8	-1.55	0.0605	1152	0.948	0.94	16903	1
CHRNG	-5.45	8	-1.55	0.0605	1153	0.948	0.939	16902	1
PCDHGA3	-5.45	8	-1.55	0.0606	1154	0.948	0.939	16901	1
STXBP1	-5.44	8	-1.55	0.0607	1155	0.949	0.939	16900	1
CDCA8	-5.09	7	-1.55	0.0607	1156	0.948	0.939	16899	1
RIOK3	-5.44	8	-1.55	0.0608	1157	0.949	0.939	16898	1
CCDC147	-5.44	8	-1.55	0.0608	1158	0.948	0.939	16897	1
MAMSTR	-5.44	8	-1.55	0.0608	1159	0.948	0.939	16896	1
SLC25A33	-5.44	8	-1.55	0.0609	1160	0.948	0.939	16895	1
SFT2D2	-5.43	8	-1.55	0.061	1161	0.948	0.939	16894	1
ELMOD2	-5.43	8	-1.55	0.061	1162	0.948	0.939	16893	1
C12orf23	-5.43	8	-1.55	0.0611	1163	0.948	0.939	16892	1
GIPC2	-5.43	8	-1.55	0.0611	1164	0.948	0.939	16891	1
GPX8	-5.43	8	-1.54	0.0613	1165	0.95	0.939	16890	1
INTS7	-5.42	8	-1.54	0.0614	1166	0.95	0.939	16889	1
SLC25A2	-5.42	8	-1.54	0.0614	1167	0.95	0.939	16888	1
CBR1	-5.42	8	-1.54	0.0616	1168	0.951	0.938	16887	1
CD27	-5.42	8	-1.54	0.0616	1169	0.952	0.938	16886	1
FAM65C	-5.41	8	-1.54	0.0618	1170	0.954	0.938	16885	1
RETSAT	-5.41	8	-1.54	0.0619	1171	0.954	0.938	16884	1
RHOBTB2	-5.41	8	-1.54	0.0619	1172	0.953	0.938	16883	1
OR5AP2	-5.41	8	-1.54	0.062	1173	0.954	0.938	16882	1
CHRNA9	-5.4	8	-1.54	0.0621	1174	0.955	0.938	16881	1
SZT2	-5.4	8	-1.54	0.0622	1175	0.955	0.938	16880	1
STYX	-5.4	8	-1.54	0.0622	1176	0.955	0.938	16879	1
RHOT1	-5.4	8	-1.54	0.0622	1177	0.954	0.938	16878	1
SMAD1	-5.4	8	-1.54	0.0622	1178	0.954	0.938	16877	1
SYT13	-5.4	8	-1.54	0.0623	1179	0.953	0.938	16876	1
CNIH1	-5.4	8	-1.54	0.0623	1180	0.954	0.938	16875	1
APPBP2	-5.39	8	-1.53	0.0625	1181	0.955	0.938	16874	1
ADAM22	-5.39	8	-1.53	0.0625	1182	0.955	0.937	16873	1
WNT3	-5.39	8	-1.53	0.0626	1183	0.956	0.937	16872	1
OSGEPL1	-5.39	8	-1.53	0.0627	1184	0.956	0.937	16871	1
C2orf66	-5.38	8	-1.53	0.0629	1185	0.958	0.937	16870	1
PRKCQ	-5.38	8	-1.53	0.0629	1186	0.958	0.937	16869	1
MPZL1	-5.38	8	-1.53	0.0629	1187	0.957	0.937	16868	1
PA2G4	-5.38	8	-1.53	0.063	1188	0.957	0.937	16867	1
FIGNL1	-5.38	8	-1.53	0.063	1189	0.956	0.937	16866	1
EIF4ENIF1	-5.38	8	-1.53	0.063	1190	0.956	0.937	16865	1
GPR56	-5.38	8	-1.53	0.0631	1191	0.956	0.937	16864	1
ADK	-5.37	8	-1.53	0.0631	1192	0.956	0.937	16863	1
PPP2R2A	-5.37	8	-1.53	0.0632	1193	0.956	0.937	16862	1
CDC42EP1	-5.37	8	-1.53	0.0633	1194	0.958	0.937	16861	1
EXOSC8	-5.37	8	-1.53	0.0635	1195	0.959	0.937	16860	1
ACTRT1	-5.36	8	-1.53	0.0635	1196	0.959	0.936	16859	1
CDHR1	-5.36	8	-1.53	0.0636	1197	0.959	0.936	16858	1
TOB1	-5.36	8	-1.53	0.0636	1198	0.958	0.936	16857	1
ARL11	-5.36	8	-1.53	0.0636	1199	0.958	0.936	16856	1
TMEM88B	-5.36	8	-1.52	0.0637	1200	0.958	0.936	16855	1
UHRF1BP1L	-5.36	8	-1.52	0.0637	1201	0.957	0.936	16854	1
CTNND1	-5.36	8	-1.52	0.0638	1202	0.958	0.936	16853	1
KLHL22	-5.35	8	-1.52	0.0639	1203	0.959	0.936	16852	1
OTC	-5.35	8	-1.52	0.0639	1204	0.959	0.936	16851	1
PCK1	-5.35	8	-1.52	0.0639	1205	0.958	0.936	16850	1
NCAM2	-5.35	8	-1.52	0.064	1206	0.958	0.936	16849	1
PFKM	-5.35	8	-1.52	0.0641	1207	0.958	0.936	16848	1
SUPT4H1	-5.35	8	-1.52	0.0641	1208	0.958	0.936	16847	1
ST6GALNAC6	-5.35	8	-1.52	0.0641	1209	0.958	0.936	16846	1
MARCH3	-5.35	8	-1.52	0.0642	1210	0.958	0.936	16845	1
RHOH	-5.34	8	-1.52	0.0642	1211	0.958	0.936	16844	1
ZIC3	-5.34	8	-1.52	0.0642	1212	0.957	0.936	16843	1
EDAR	-5.34	8	-1.52	0.0644	1213	0.958	0.936	16842	1
DBT	-5.34	8	-1.52	0.0645	1214	0.959	0.936	16841	1
CPSF3L	-5.34	8	-1.52	0.0645	1215	0.958	0.935	16840	1
DLX1	-5.34	8	-1.52	0.0646	1216	0.959	0.935	16839	1
PSORS1C1	-5.33	8	-1.52	0.0646	1217	0.958	0.935	16838	1
CCNB2	-5.33	8	-1.52	0.0646	1218	0.958	0.935	16837	1
KLHL10	-4.62	6	-1.52	0.0647	1219	0.958	0.935	16836	1
DCUN1D4	-5.33	8	-1.52	0.0648	1220	0.958	0.935	16835	1
ADAR	-5.33	8	-1.52	0.0648	1221	0.958	0.935	16834	1
SHQ1	-5.33	8	-1.52	0.0649	1222	0.958	0.935	16833	1
STX1B	-5.32	8	-1.51	0.065	1223	0.96	0.935	16832	1
ZNF362	-5.32	8	-1.51	0.0653	1224	0.963	0.935	16831	1
RPRD1B	-5.32	8	-1.51	0.0653	1225	0.962	0.935	16830	1
LZIC	-5.32	8	-1.51	0.0653	1226	0.962	0.935	16829	1
CPLX4	-5.31	8	-1.51	0.0654	1227	0.962	0.935	16828	1
FASTKD1	-5.31	8	-1.51	0.0654	1228	0.961	0.935	16827	1
AHSP	-5.31	8	-1.51	0.0654	1229	0.961	0.935	16826	1
SIRT2	-5.31	8	-1.51	0.0655	1230	0.961	0.935	16825	1
ZFP3	-5.31	8	-1.51	0.0655	1231	0.961	0.935	16824	1
FRMD4A	-5.31	8	-1.51	0.0655	1232	0.96	0.934	16823	1
HBZ	-5.31	8	-1.51	0.0656	1233	0.96	0.934	16822	1
IL1RN	-5.31	8	-1.51	0.0656	1234	0.96	0.934	16821	1
LPCAT2	-5.3	8	-1.51	0.0657	1235	0.961	0.934	16820	1
METTL22	-5.3	8	-1.51	0.0658	1236	0.961	0.934	16819	1
ZNF546	-5.3	8	-1.51	0.0659	1237	0.961	0.934	16818	1
PPL	-5.3	8	-1.51	0.0659	1238	0.961	0.934	16817	1
NMUR1	-5.3	8	-1.51	0.0659	1239	0.96	0.934	16816	1
USP5	-5.3	8	-1.51	0.0659	1240	0.96	0.934	16815	1
NPHP4	-5.3	8	-1.51	0.0659	1241	0.959	0.934	16814	1
TTPA	-5.3	8	-1.51	0.066	1242	0.959	0.934	16813	1
GP1BA	-5.3	8	-1.51	0.066	1243	0.959	0.934	16812	1
RNLS	-5.3	8	-1.51	0.066	1244	0.958	0.934	16811	1
MAD2L1	-5.3	8	-1.51	0.0661	1245	0.958	0.934	16810	1
DNAJC2	-5.3	8	-1.51	0.0661	1246	0.957	0.934	16809	1
GPR155	-5.29	8	-1.51	0.0661	1247	0.958	0.934	16808	1
ZNF689	-5.29	8	-1.5	0.0662	1248	0.957	0.934	16807	1
NRIP1	-5.29	8	-1.5	0.0663	1249	0.958	0.934	16806	1
C16orf59	-5.29	8	-1.5	0.0664	1250	0.958	0.934	16805	1
OR9I1	-5.29	8	-1.5	0.0664	1251	0.958	0.934	16804	1
AP3B2	-5.29	8	-1.5	0.0665	1252	0.958	0.934	16803	1
BMP15	-5.28	8	-1.5	0.0665	1253	0.958	0.934	16802	1
STRA8	-5.28	8	-1.5	0.0665	1254	0.958	0.933	16801	1
CRYBB1	-5.28	8	-1.5	0.0666	1255	0.959	0.933	16800	1
ATP1B1	-5.28	8	-1.5	0.0667	1256	0.958	0.933	16799	1
FNDC7	-5.28	8	-1.5	0.0667	1257	0.958	0.933	16798	1
ISYNA1	-5.28	8	-1.5	0.0667	1258	0.957	0.933	16797	1
PRR9	-5.28	8	-1.5	0.0667	1259	0.957	0.933	16796	1
MYOG	-5.28	8	-1.5	0.0667	1260	0.956	0.933	16795	1
TM2D2	-5.28	8	-1.5	0.0668	1261	0.956	0.933	16794	1
ABL1	-5.27	8	-1.5	0.0669	1262	0.958	0.933	16793	1
ARID3B	-5.27	8	-1.5	0.067	1263	0.957	0.933	16792	1
PPP2R3C	-5.27	8	-1.5	0.067	1264	0.957	0.933	16791	1
STH	-5.27	8	-1.5	0.0671	1265	0.957	0.933	16790	1
MAP4K3	-5.27	8	-1.5	0.0671	1266	0.957	0.933	16789	1
KAT7	-5.27	8	-1.5	0.0671	1267	0.956	0.933	16788	1
MEGF8	-5.27	8	-1.5	0.0672	1268	0.957	0.933	16787	1
SLC10A2	-5.26	8	-1.5	0.0674	1269	0.959	0.933	16786	1
SHH	-5.26	8	-1.49	0.0675	1270	0.959	0.933	16785	1
TMEM241	-5.26	8	-1.49	0.0675	1271	0.958	0.933	16784	1
KIAA0368	-5.26	8	-1.49	0.0675	1272	0.958	0.932	16783	1
INTS12	-5.26	8	-1.49	0.0676	1273	0.958	0.932	16782	1
HYAL3	-5.25	8	-1.49	0.0677	1274	0.959	0.932	16781	1
ASNSD1	-5.25	8	-1.49	0.0677	1275	0.959	0.932	16780	1
RASGRP2	-5.25	8	-1.49	0.0677	1276	0.958	0.932	16779	1
SLC35F1	-5.25	8	-1.49	0.0678	1277	0.958	0.932	16778	1
FOXJ3	-5.25	8	-1.49	0.0678	1278	0.958	0.932	16777	1
GAS2L1	-5.25	8	-1.49	0.0678	1279	0.957	0.932	16776	1
ORM2	-5.25	8	-1.49	0.0678	1280	0.957	0.932	16775	1
IGFBP5	-5.25	8	-1.49	0.0678	1281	0.956	0.932	16774	1
CALCB	-4.54	6	-1.49	0.0679	1282	0.956	0.932	16773	1
RALYL	-5.25	8	-1.49	0.068	1283	0.957	0.932	16772	1
FRMD7	-5.24	8	-1.49	0.0681	1284	0.957	0.932	16771	1
SYCP2L	-5.24	8	-1.49	0.0681	1285	0.957	0.932	16770	1
MVP	-5.24	8	-1.49	0.0681	1286	0.957	0.932	16769	1
LIMCH1	-5.24	8	-1.49	0.0682	1287	0.956	0.932	16768	1
MORC2	-5.24	8	-1.49	0.0682	1288	0.956	0.932	16767	1
FAM106A	-5.24	8	-1.49	0.0682	1289	0.956	0.932	16766	1
INPP1	-5.24	8	-1.49	0.0684	1290	0.957	0.932	16765	1
MFF	-5.24	8	-1.49	0.0684	1291	0.956	0.932	16764	1
AP1S2	-5.24	8	-1.49	0.0684	1292	0.956	0.932	16763	1
MAML1	-5.23	8	-1.49	0.0684	1293	0.955	0.932	16762	1
SMAGP	-5.23	8	-1.49	0.0685	1294	0.955	0.932	16761	1
PPP1R8	-5.23	8	-1.49	0.0685	1295	0.956	0.931	16760	1
BEST1	-5.23	8	-1.49	0.0686	1296	0.956	0.931	16759	1
TMED2	-5.23	8	-1.49	0.0687	1297	0.956	0.931	16758	1
RALGPS1	-5.23	8	-1.49	0.0687	1298	0.956	0.931	16757	1
EPDR1	-5.22	8	-1.48	0.0691	1299	0.961	0.931	16756	1
BTC	-5.21	8	-1.48	0.0692	1300	0.961	0.931	16755	1
CDC42SE2	-5.21	8	-1.48	0.0693	1301	0.962	0.931	16754	1
DLEU7	-5.21	8	-1.48	0.0694	1302	0.962	0.931	16753	1
SMYD1	-5.21	8	-1.48	0.0696	1303	0.964	0.93	16752	1
PLCB2	-5.21	8	-1.48	0.0696	1304	0.963	0.93	16751	1
ZNF649	-5.2	8	-1.48	0.0696	1305	0.963	0.93	16750	1
CSRP1	-5.2	8	-1.48	0.0697	1306	0.963	0.93	16749	1
USE1	-5.2	8	-1.48	0.0698	1307	0.964	0.93	16748	1
HAUS2	-5.2	8	-1.48	0.0698	1308	0.964	0.93	16747	1
THUMPD3	-5.2	8	-1.48	0.0699	1309	0.964	0.93	16746	1
CEACAM1	-5.2	8	-1.48	0.0699	1310	0.963	0.93	16745	1
DNAL4	-5.2	8	-1.48	0.07	1311	0.964	0.93	16744	1
ZHX3	-5.19	8	-1.48	0.07	1312	0.963	0.93	16743	1
TFG	-5.19	8	-1.47	0.0701	1313	0.964	0.93	16742	1
FOXN3	-5.19	8	-1.47	0.0701	1314	0.964	0.93	16741	1
ITGA10	-5.19	8	-1.47	0.0702	1315	0.963	0.93	16740	1
KLF17	-5.18	8	-1.47	0.0704	1316	0.966	0.93	16739	1
LAMA5	-5.18	8	-1.47	0.0707	1317	0.969	0.929	16738	1
URB2	-5.18	8	-1.47	0.0707	1318	0.969	0.929	16737	1
KIT	-5.18	8	-1.47	0.0707	1319	0.968	0.929	16736	1
WDR83	-5.18	8	-1.47	0.0707	1320	0.967	0.929	16735	1
SLC11A2	-5.17	8	-1.47	0.0708	1321	0.968	0.929	16734	1
OR6X1	-5.17	8	-1.47	0.0708	1322	0.967	0.929	16733	1
PNLDC1	-5.17	8	-1.47	0.0709	1323	0.968	0.929	16732	1
PADI2	-5.17	8	-1.47	0.071	1324	0.968	0.929	16731	1
WIPI2	-5.17	8	-1.47	0.0711	1325	0.968	0.929	16730	1
GLUD1	-5.17	8	-1.47	0.0711	1326	0.968	0.929	16729	1
SMPD4	-5.16	8	-1.47	0.0712	1327	0.969	0.929	16728	1
TOM1	-5.16	8	-1.47	0.0712	1328	0.969	0.929	16727	1
EMC10	-5.16	8	-1.47	0.0713	1329	0.969	0.929	16726	1
LPHN3	-5.16	8	-1.47	0.0713	1330	0.968	0.929	16725	1
TRIM61	-5.16	8	-1.47	0.0714	1331	0.969	0.929	16724	1
LGR4	-5.16	8	-1.46	0.0715	1332	0.97	0.928	16723	1
SNAPC4	-5.16	8	-1.46	0.0715	1333	0.969	0.928	16722	1
SH2D4A	-5.16	8	-1.46	0.0716	1334	0.968	0.928	16721	1
OR56A1	-5.16	8	-1.46	0.0716	1335	0.968	0.928	16720	1
REEP2	-5.16	8	-1.46	0.0716	1336	0.967	0.928	16719	1
GPR78	-5.15	8	-1.46	0.0716	1337	0.967	0.928	16718	1
ISLR	-5.15	8	-1.46	0.0717	1338	0.968	0.928	16717	1
TTN	-5.15	8	-1.46	0.0718	1339	0.967	0.928	16716	1
RGS8	-5.15	8	-1.46	0.0718	1340	0.968	0.928	16715	1
RPS2	-5.15	8	-1.46	0.0718	1341	0.967	0.928	16714	1
TMC3	-5.15	8	-1.46	0.0719	1342	0.967	0.928	16713	1
ABCB4	-5.15	8	-1.46	0.0719	1343	0.967	0.928	16712	1
HOXB6	-5.15	8	-1.46	0.072	1344	0.967	0.928	16711	1
PTK6	-5.14	8	-1.46	0.072	1345	0.966	0.928	16710	1
NDUFV3	-5.14	8	-1.46	0.072	1346	0.966	0.928	16709	1
NAA15	-5.14	8	-1.46	0.072	1347	0.966	0.928	16708	1
DR1	-5.14	8	-1.46	0.0721	1348	0.966	0.928	16707	1
CECR5	-5.14	8	-1.46	0.0721	1349	0.965	0.928	16706	1
ATP6V0E1	-5.14	8	-1.46	0.0721	1350	0.965	0.928	16705	1
KRT34	-5.14	8	-1.46	0.0722	1351	0.965	0.928	16704	1
CTAG2	-5.14	8	-1.46	0.0724	1352	0.966	0.928	16703	1
PLSCR4	-5.13	8	-1.46	0.0726	1353	0.968	0.927	16702	1
ORC1	-5.13	8	-1.46	0.0726	1354	0.968	0.927	16701	1
SSTR4	-5.13	8	-1.46	0.0727	1355	0.968	0.927	16700	1
PPP1R14C	-5.13	8	-1.46	0.0727	1356	0.968	0.927	16699	1
TES	-5.13	8	-1.46	0.0728	1357	0.968	0.927	16698	1
KRTAP4-1	-5.12	8	-1.46	0.0728	1358	0.968	0.927	16697	1
DHX9	-5.12	8	-1.45	0.0729	1359	0.969	0.927	16696	1
HCAR1	-5.12	8	-1.45	0.0732	1360	0.972	0.927	16695	1
ELF5	-5.11	8	-1.45	0.0732	1361	0.971	0.927	16694	1
UBE2D1	-5.11	8	-1.45	0.0732	1362	0.971	0.927	16693	1
SOX1	-5.11	8	-1.45	0.0734	1363	0.972	0.927	16692	1
DRD1	-5.11	8	-1.45	0.0735	1364	0.972	0.927	16691	1
S100A10	-5.11	8	-1.45	0.0735	1365	0.972	0.927	16690	1
RPL10A	-4.42	6	-1.45	0.0735	1366	0.971	0.926	16689	1
ERG	-5.11	8	-1.45	0.0735	1367	0.971	0.926	16688	1
MAST4	-5.11	8	-1.45	0.0736	1368	0.971	0.926	16687	1
WFDC3	-5.1	8	-1.45	0.0736	1369	0.971	0.926	16686	1
CCR6	-5.1	8	-1.45	0.0736	1370	0.97	0.926	16685	1
HINT3	-5.1	8	-1.45	0.0737	1371	0.97	0.926	16684	1
FGR	-5.1	8	-1.45	0.0737	1372	0.969	0.926	16683	1
GYPB	-2.55	2	-1.45	0.0738	1373	0.97	0.926	16682	1
PEX7	-5.1	8	-1.45	0.0739	1374	0.971	0.926	16681	1
MED8	-4.77	7	-1.45	0.0739	1375	0.971	0.926	16680	1
AFMID	-5.09	8	-1.45	0.0741	1376	0.972	0.926	16679	1
PDIK1L	-5.09	8	-1.45	0.0742	1377	0.973	0.926	16678	1
MAB21L1	-5.09	8	-1.45	0.0742	1378	0.972	0.926	16677	1
POR	-5.09	8	-1.45	0.0742	1379	0.972	0.926	16676	1
C9orf53	-5.09	8	-1.44	0.0742	1380	0.971	0.926	16675	1
NKX2-2	-5.09	8	-1.44	0.0743	1381	0.972	0.926	16674	1
TCF3	-5.09	8	-1.44	0.0744	1382	0.971	0.926	16673	1
SLC8A3	-5.09	8	-1.44	0.0744	1383	0.971	0.926	16672	1
POPDC3	-5.09	8	-1.44	0.0744	1384	0.971	0.926	16671	1
PSPN	-5.08	8	-1.44	0.0745	1385	0.971	0.926	16670	1
SPATA32	-5.08	8	-1.44	0.0745	1386	0.97	0.926	16669	1
FBXO5	-5.08	8	-1.44	0.0746	1387	0.971	0.925	16668	1
ANKS1B	-5.08	8	-1.44	0.0747	1388	0.972	0.925	16667	1
PLEKHS1	-5.07	8	-1.44	0.0749	1389	0.974	0.925	16666	1
BAG4	-5.07	8	-1.44	0.075	1390	0.974	0.925	16665	1
UGT2B10	-3.59	4	-1.44	0.075	1391	0.973	0.925	16664	1
RLN1	-5.07	8	-1.44	0.075	1392	0.973	0.925	16663	1
PAF1	-5.07	8	-1.44	0.0752	1393	0.974	0.925	16662	1
RGS4	-5.07	8	-1.44	0.0752	1394	0.974	0.925	16661	1
GLO1	-5.07	8	-1.44	0.0752	1395	0.973	0.925	16660	1
EFR3B	-5.07	8	-1.44	0.0753	1396	0.973	0.925	16659	1
PROZ	-5.06	8	-1.44	0.0753	1397	0.973	0.925	16658	1
C9orf50	-5.06	8	-1.44	0.0753	1398	0.973	0.925	16657	1
SEMA3D	-4.74	7	-1.44	0.0753	1399	0.972	0.925	16656	1
EWSR1	-5.06	8	-1.44	0.0754	1400	0.972	0.925	16655	1
AADACL2	-5.06	8	-1.44	0.0754	1401	0.972	0.925	16654	1
COL9A2	-5.06	8	-1.44	0.0754	1402	0.971	0.925	16653	1
MAP3K3	-5.06	8	-1.44	0.0755	1403	0.972	0.924	16652	1
RNPS1	-5.06	8	-1.44	0.0756	1404	0.972	0.924	16651	1
THOC2	-5.06	8	-1.44	0.0756	1405	0.972	0.924	16650	1
CSN1S1	-5.05	8	-1.43	0.0759	1406	0.974	0.924	16649	1
CDK13	-5.05	8	-1.43	0.0759	1407	0.974	0.924	16648	1
IFI44	-5.05	8	-1.43	0.076	1408	0.975	0.924	16647	1
KRTAP4-5	-3.57	4	-1.43	0.0762	1409	0.976	0.924	16646	1
PLA2G10	-5.04	8	-1.43	0.0762	1410	0.976	0.924	16645	1
RIPK2	-5.04	8	-1.43	0.0762	1411	0.975	0.924	16644	1
NDUFB7	-5.04	8	-1.43	0.0765	1412	0.978	0.923	16643	1
NUPR1	-5.03	8	-1.43	0.0766	1413	0.979	0.923	16642	1
PANX2	-5.03	8	-1.43	0.0766	1414	0.979	0.923	16641	1
C9orf91	-5.03	8	-1.43	0.0767	1415	0.978	0.923	16640	1
PPP4R1	-5.03	8	-1.43	0.0767	1416	0.977	0.923	16639	1
CRK	-5.03	8	-1.43	0.0767	1417	0.977	0.923	16638	1
GSC	-5.03	8	-1.43	0.077	1418	0.98	0.923	16637	1
ANP32B	-5.02	8	-1.43	0.077	1419	0.979	0.923	16636	1
PHF16	-5.02	8	-1.43	0.077	1420	0.979	0.923	16635	1
ANXA3	-5.02	8	-1.43	0.077	1421	0.978	0.923	16634	1
EFCAB6	-5.02	8	-1.43	0.077	1422	0.978	0.923	16633	1
ZCCHC7	-5.02	8	-1.43	0.0771	1423	0.978	0.923	16632	1
UPP1	-5.02	8	-1.42	0.0773	1424	0.979	0.923	16631	1
TLCD2	-5.02	8	-1.42	0.0773	1425	0.979	0.923	16630	1
C2CD4B	-5.02	8	-1.42	0.0773	1426	0.979	0.923	16629	1
SEPN1	-5.02	8	-1.42	0.0774	1427	0.979	0.923	16628	1
HUS1	-5.01	8	-1.42	0.0774	1428	0.979	0.923	16627	1
GIPC1	-5.01	8	-1.42	0.0774	1429	0.978	0.923	16626	1
ITSN2	-5.01	8	-1.42	0.0775	1430	0.978	0.923	16625	1
PAFAH1B3	-5.01	8	-1.42	0.0776	1431	0.979	0.922	16624	1
LTV1	-5.01	8	-1.42	0.0776	1432	0.978	0.922	16623	1
ZNF365	-5.01	8	-1.42	0.0776	1433	0.978	0.922	16622	1
SKP2	-5.01	8	-1.42	0.0777	1434	0.978	0.922	16621	1
GABARAP	-5.01	8	-1.42	0.0777	1435	0.978	0.922	16620	1
IMPG2	-5.01	8	-1.42	0.0777	1436	0.977	0.922	16619	1
COMMD7	-5.01	8	-1.42	0.0778	1437	0.977	0.922	16618	1
LANCL3	-5	8	-1.42	0.0779	1438	0.977	0.922	16617	1
SCN1A	-5	8	-1.42	0.0781	1439	0.98	0.922	16616	1
RNF167	-5	8	-1.42	0.0782	1440	0.98	0.922	16615	1
CD28	-5	8	-1.42	0.0782	1441	0.98	0.922	16614	1
PANX1	-4.99	8	-1.42	0.0783	1442	0.98	0.922	16613	1
CYB5D2	-4.99	8	-1.42	0.0783	1443	0.979	0.922	16612	1
ZNF790	-4.99	8	-1.42	0.0783	1444	0.979	0.922	16611	1
FTL	-4.99	8	-1.42	0.0784	1445	0.98	0.922	16610	1
TRPM2	-4.99	8	-1.41	0.0785	1446	0.981	0.921	16609	1
MCEE	-4.99	8	-1.41	0.0786	1447	0.981	0.921	16608	1
PEX11B	-4.99	8	-1.41	0.0786	1448	0.98	0.921	16607	1
FMO5	-4.98	8	-1.41	0.0789	1449	0.983	0.921	16606	1
OR2Z1	-4.98	8	-1.41	0.0789	1450	0.982	0.921	16605	1
COLCA1	-4.98	8	-1.41	0.0789	1451	0.982	0.921	16604	1
MRI1	-4.98	8	-1.41	0.0791	1452	0.984	0.921	16603	1
SLC6A13	-4.97	8	-1.41	0.0791	1453	0.983	0.921	16602	1
RFT1	-4.97	8	-1.41	0.0793	1454	0.984	0.921	16601	1
DPP6	-4.97	8	-1.41	0.0793	1455	0.984	0.921	16600	1
PPP1R3E	-4.97	8	-1.41	0.0794	1456	0.985	0.921	16599	1
NRBP1	-4.97	8	-1.41	0.0794	1457	0.984	0.921	16598	1
VOPP1	-4.97	8	-1.41	0.0795	1458	0.984	0.921	16597	1
ANAPC16	-4.97	8	-1.41	0.0795	1459	0.984	0.921	16596	1
PVRL2	-4.97	8	-1.41	0.0795	1460	0.984	0.92	16595	1
SEC11A	-4.96	8	-1.41	0.0796	1461	0.983	0.92	16594	1
MIOX	-4.96	8	-1.41	0.0797	1462	0.984	0.92	16593	1
ANKRD7	-4.96	8	-1.41	0.0798	1463	0.985	0.92	16592	1
TRMT1L	-4.96	8	-1.41	0.0798	1464	0.985	0.92	16591	1
CA11	-4.96	8	-1.41	0.08	1465	0.986	0.92	16590	1
PGM2L1	-4.95	8	-1.4	0.0801	1466	0.987	0.92	16589	1
C21orf119	-4.95	8	-1.4	0.0802	1467	0.987	0.92	16588	1
ZNF680	-3.5	4	-1.4	0.0804	1468	0.989	0.92	16587	1
STK32C	-4.95	8	-1.4	0.0804	1469	0.988	0.92	16586	1
KIF14	-4.94	8	-1.4	0.0805	1470	0.989	0.919	16585	1
ULK2	-4.94	8	-1.4	0.0807	1471	0.99	0.919	16584	1
ASPH	-4.94	8	-1.4	0.0807	1472	0.99	0.919	16583	1
PCDHB14	-4.94	8	-1.4	0.0807	1473	0.99	0.919	16582	1
BTN1A1	-4.94	8	-1.4	0.0807	1474	0.989	0.919	16581	1
CUEDC2	-4.94	8	-1.4	0.0808	1475	0.989	0.919	16580	1
HIST1H3G	-2.47	2	-1.4	0.0809	1476	0.989	0.919	16579	1
CSTB	-4.93	8	-1.4	0.0809	1477	0.989	0.919	16578	1
BNC2	-4.93	8	-1.4	0.081	1478	0.989	0.919	16577	1
HTT	-4.93	8	-1.4	0.0811	1479	0.989	0.919	16576	1
PIWIL1	-4.93	8	-1.4	0.0811	1480	0.989	0.919	16575	1
MYH7B	-4.93	8	-1.4	0.0811	1481	0.989	0.919	16574	1
DKK1	-4.93	8	-1.4	0.0813	1482	0.99	0.919	16573	1
CSRP2BP	-4.92	8	-1.4	0.0814	1483	0.991	0.919	16572	1
AADACL4	-4.92	8	-1.4	0.0815	1484	0.991	0.919	16571	1
MYH8	-4.92	8	-1.4	0.0815	1485	0.991	0.919	16570	1
GTF2A1	-4.92	8	-1.39	0.0816	1486	0.991	0.918	16569	1
PYDC1	-4.92	8	-1.39	0.0816	1487	0.99	0.918	16568	1
PPAPDC1B	-4.92	8	-1.39	0.0816	1488	0.99	0.918	16567	1
AADACL3	-4.92	8	-1.39	0.0817	1489	0.99	0.918	16566	1
PLK4	-4.92	8	-1.39	0.0817	1490	0.989	0.918	16565	1
UBE2J2	-4.92	8	-1.39	0.0817	1491	0.989	0.918	16564	1
HDAC4	-4.91	8	-1.39	0.0818	1492	0.99	0.918	16563	1
DEFB134	-4.91	8	-1.39	0.0818	1493	0.99	0.918	16562	1
C19orf48	-4.91	8	-1.39	0.082	1494	0.991	0.918	16561	1
ACADL	-4.91	8	-1.39	0.0821	1495	0.991	0.918	16560	1
CLPB	-4.91	8	-1.39	0.0821	1496	0.991	0.918	16559	1
ZNF354B	-4.91	8	-1.39	0.0822	1497	0.991	0.918	16558	1
WHSC1	-4.9	8	-1.39	0.0823	1498	0.991	0.918	16557	1
FRZB	-4.9	8	-1.39	0.0823	1499	0.991	0.918	16556	1
CYP1B1	-4.9	8	-1.39	0.0824	1500	0.992	0.918	16555	1
FNIP1	-4.9	8	-1.39	0.0824	1501	0.992	0.918	16554	1
HECTD3	-4.89	8	-1.39	0.0827	1502	0.994	0.917	16553	1
ZDHHC3	-4.89	8	-1.39	0.0827	1503	0.994	0.917	16552	1
C4orf26	-4.89	8	-1.39	0.0828	1504	0.993	0.917	16551	1
TST	-4.89	8	-1.39	0.0828	1505	0.993	0.917	16550	1
ZSCAN29	-4.89	8	-1.39	0.0828	1506	0.993	0.917	16549	1
WDR1	-4.89	8	-1.39	0.083	1507	0.994	0.917	16548	1
SNX21	-4.89	8	-1.39	0.083	1508	0.993	0.917	16547	1
CRIPAK	-4.89	8	-1.39	0.083	1509	0.993	0.917	16546	1
SCN4A	-4.89	8	-1.39	0.083	1510	0.992	0.917	16545	1
ALPPL2	-3.46	4	-1.39	0.083	1511	0.992	0.917	16544	1
ISCU	-4.89	8	-1.39	0.083	1512	0.991	0.917	16543	1
CTNNB1	-4.89	8	-1.38	0.083	1513	0.991	0.917	16542	1
KIAA0556	-4.89	8	-1.38	0.0831	1514	0.991	0.917	16541	1
TPRKB	-4.88	8	-1.38	0.0832	1515	0.992	0.917	16540	1
SPN	-4.88	8	-1.38	0.0833	1516	0.992	0.917	16539	1
PRND	-4.88	8	-1.38	0.0834	1517	0.993	0.917	16538	1
NDFIP1	-4.88	8	-1.38	0.0835	1518	0.993	0.916	16537	1
TRIAP1	-4.87	8	-1.38	0.0836	1519	0.994	0.916	16536	1
EDN2	-4.87	8	-1.38	0.0836	1520	0.993	0.916	16535	1
TMEM55A	-4.87	8	-1.38	0.0837	1521	0.993	0.916	16534	1
SEMA4D	-4.87	8	-1.38	0.0839	1522	0.995	0.916	16533	1
SKP1	-4.22	6	-1.38	0.0839	1523	0.994	0.916	16532	1
IFIT1B	-4.87	8	-1.38	0.084	1524	0.995	0.916	16531	1
TNFRSF11A	-4.86	8	-1.38	0.084	1525	0.995	0.916	16530	1
ARHGAP5	-4.86	8	-1.38	0.0842	1526	0.996	0.916	16529	1
OR2F1	-4.86	8	-1.38	0.0842	1527	0.996	0.916	16528	1
NIPA1	-4.86	8	-1.38	0.0844	1528	0.997	0.916	16527	1
LCN6	-4.86	8	-1.38	0.0844	1529	0.997	0.916	16526	1
DNAJC14	-4.85	8	-1.38	0.0845	1530	0.997	0.916	16525	1
CLEC16A	-4.85	8	-1.38	0.0845	1531	0.997	0.915	16524	1
CCPG1	-4.85	8	-1.38	0.0846	1532	0.996	0.915	16523	1
SDHA	-4.85	8	-1.38	0.0846	1533	0.996	0.915	16522	1
AGFG2	-4.85	8	-1.37	0.0846	1534	0.996	0.915	16521	1
KCTD9	-4.2	6	-1.37	0.0846	1535	0.995	0.915	16520	1
APOLD1	-4.54	7	-1.37	0.0848	1536	0.996	0.915	16519	1
MGAT1	-4.85	8	-1.37	0.0848	1537	0.996	0.915	16518	1
HSH2D	-4.85	8	-1.37	0.0848	1538	0.995	0.915	16517	1
KNDC1	-4.85	8	-1.37	0.0848	1539	0.995	0.915	16516	1
BGLAP	-4.85	8	-1.37	0.0849	1540	0.995	0.915	16515	1
CARKD	-4.85	8	-1.37	0.0849	1541	0.994	0.915	16514	1
HIST1H4C	-4.2	6	-1.37	0.0849	1542	0.994	0.915	16513	1
DHX29	-4.85	8	-1.37	0.0849	1543	0.994	0.915	16512	1
BARHL2	-4.84	8	-1.37	0.0849	1544	0.993	0.915	16511	1
TRABD	-4.84	8	-1.37	0.085	1545	0.993	0.915	16510	1
TMLHE	-4.84	8	-1.37	0.085	1546	0.992	0.915	16509	1
ANKRD16	-4.84	8	-1.37	0.085	1547	0.992	0.915	16508	1
S1PR4	-4.84	8	-1.37	0.085	1548	0.992	0.915	16507	1
CCDC96	-4.84	8	-1.37	0.0851	1549	0.991	0.915	16506	1
ECM2	-4.84	8	-1.37	0.0852	1550	0.992	0.915	16505	1
TM4SF1	-4.84	8	-1.37	0.0853	1551	0.993	0.915	16504	1
CCL16	-4.84	8	-1.37	0.0853	1552	0.992	0.915	16503	1
RGS16	-4.84	8	-1.37	0.0854	1553	0.992	0.915	16502	1
KLRD1	-4.83	8	-1.37	0.0855	1554	0.994	0.914	16501	1
OR5A1	-4.83	8	-1.37	0.0856	1555	0.993	0.914	16500	1
LY6E	-4.83	8	-1.37	0.0856	1556	0.994	0.914	16499	1
TBKBP1	-4.83	8	-1.37	0.0857	1557	0.993	0.914	16498	1
TLN2	-4.83	8	-1.37	0.0857	1558	0.993	0.914	16497	1
KAZALD1	-4.83	8	-1.37	0.0857	1559	0.992	0.914	16496	1
SLC4A2	-4.83	8	-1.37	0.0858	1560	0.993	0.914	16495	1
TTC5	-4.83	8	-1.37	0.0858	1561	0.992	0.914	16494	1
ARHGEF39	-4.83	8	-1.37	0.0858	1562	0.992	0.914	16493	1
PHF21A	-4.82	8	-1.37	0.086	1563	0.993	0.914	16492	1
HERC1	-4.82	8	-1.37	0.086	1564	0.993	0.914	16491	1
PLS1	-4.82	8	-1.36	0.0861	1565	0.994	0.914	16490	1
VPS36	-4.82	8	-1.36	0.0862	1566	0.994	0.914	16489	1
NAE1	-4.81	8	-1.36	0.0864	1567	0.995	0.914	16488	1
THEM6	-4.81	8	-1.36	0.0864	1568	0.995	0.914	16487	1
UNC119	-4.81	8	-1.36	0.0865	1569	0.995	0.914	16486	1
ATP8A1	-4.81	8	-1.36	0.0865	1570	0.995	0.914	16485	1
OR1D5	-4.81	8	-1.36	0.0865	1571	0.994	0.914	16484	1
CDC42EP3	-4.81	8	-1.36	0.0865	1572	0.994	0.913	16483	1
GPR139	-4.81	8	-1.36	0.0865	1573	0.993	0.913	16482	1
TIPRL	-4.81	8	-1.36	0.0866	1574	0.993	0.913	16481	1
EFNA2	-4.81	8	-1.36	0.0867	1575	0.993	0.913	16480	1
SLC19A3	-4.81	8	-1.36	0.0867	1576	0.993	0.913	16479	1
ABHD17A	-4.16	6	-1.36	0.0867	1577	0.993	0.913	16478	1
RAX	-4.81	8	-1.36	0.0867	1578	0.992	0.913	16477	1
SPRYD3	-4.81	8	-1.36	0.0867	1579	0.992	0.913	16476	1
TP53BP1	-4.8	8	-1.36	0.0869	1580	0.993	0.913	16475	1
PHF21B	-4.8	8	-1.36	0.087	1581	0.993	0.913	16474	1
DHRS11	-4.8	8	-1.36	0.087	1582	0.993	0.913	16473	1
C8orf58	-4.8	8	-1.36	0.0871	1583	0.994	0.913	16472	1
EMILIN2	-4.79	8	-1.36	0.0875	1584	0.997	0.913	16471	1
MPHOSPH6	-4.79	8	-1.36	0.0875	1585	0.997	0.913	16470	1
EXOSC7	-4.79	8	-1.36	0.0876	1586	0.997	0.912	16469	1
C12orf55	-4.78	8	-1.35	0.0877	1587	0.998	0.912	16468	1
APOA2	-4.78	8	-1.35	0.0878	1588	0.998	0.912	16467	1
OR8B8	-4.78	8	-1.35	0.0879	1589	0.999	0.912	16466	1
ACVRL1	-4.78	8	-1.35	0.0879	1590	0.999	0.912	16465	1
YAE1D1	-4.78	8	-1.35	0.088	1591	0.998	0.912	16464	1
CHDH	-4.78	8	-1.35	0.0881	1592	0.999	0.912	16463	1
NLE1	-4.47	7	-1.35	0.0882	1593	1	0.912	16462	1
PNCK	-4.77	8	-1.35	0.0883	1594	1	0.912	16461	1
CHAF1B	-4.46	7	-1.35	0.0884	1595	1	0.912	16460	1
VIL1	-4.77	8	-1.35	0.0884	1596	1	0.912	16459	1
CD207	-4.76	8	-1.35	0.0887	1597	1	0.911	16458	1
GHRHR	-4.76	8	-1.35	0.0889	1598	1	0.911	16457	1
NOL3	-4.76	8	-1.35	0.089	1599	1.01	0.911	16456	0.999
MYRFL	-4.75	8	-1.35	0.0893	1600	1.01	0.911	16455	0.999
SIGLEC11	-4.75	8	-1.34	0.0894	1601	1.01	0.911	16454	0.999
RABL5	-4.75	8	-1.34	0.0894	1602	1.01	0.911	16453	0.999
DSTYK	-4.75	8	-1.34	0.0894	1603	1.01	0.911	16452	0.999
CCDC113	-4.75	8	-1.34	0.0894	1604	1.01	0.911	16451	0.999
SLC45A4	-4.75	8	-1.34	0.0895	1605	1.01	0.911	16450	0.999
RASL11A	-4.75	8	-1.34	0.0896	1606	1.01	0.91	16449	0.999
ZFP42	-4.75	8	-1.34	0.0896	1607	1.01	0.91	16448	0.999
IL12RB2	-4.75	8	-1.34	0.0896	1608	1.01	0.91	16447	0.999
DEFA5	-4.74	8	-1.34	0.0896	1609	1.01	0.91	16446	0.999
BCAN	-4.74	8	-1.34	0.0897	1610	1.01	0.91	16445	0.999
EIF2S3	-4.74	8	-1.34	0.0897	1611	1.01	0.91	16444	0.999
CLEC2D	-4.74	8	-1.34	0.0898	1612	1.01	0.91	16443	0.999
USP37	-4.74	8	-1.34	0.0899	1613	1.01	0.91	16442	0.999
TONSL	-4.74	8	-1.34	0.0899	1614	1.01	0.91	16441	0.999
ACKR4	-4.73	8	-1.34	0.0901	1615	1.01	0.91	16440	0.999
TKT	-4.73	8	-1.34	0.0902	1616	1.01	0.91	16439	0.999
PIKFYVE	-4.73	8	-1.34	0.0902	1617	1.01	0.91	16438	0.999
OR2T1	-4.73	8	-1.34	0.0902	1618	1.01	0.91	16437	0.999
C17orf47	-4.73	8	-1.34	0.0903	1619	1.01	0.91	16436	0.999
TMEM38B	-4.73	8	-1.34	0.0903	1620	1.01	0.91	16435	0.999
NBN	-4.73	8	-1.34	0.0903	1621	1.01	0.91	16434	0.999
ZMYM6	-4.73	8	-1.34	0.0904	1622	1.01	0.91	16433	0.999
SLITRK6	-4.73	8	-1.34	0.0905	1623	1.01	0.91	16432	0.999
PDE9A	-4.73	8	-1.34	0.0905	1624	1.01	0.909	16431	0.999
FDXR	-4.72	8	-1.34	0.0906	1625	1.01	0.909	16430	0.999
CASP16	-4.72	8	-1.34	0.0907	1626	1.01	0.909	16429	0.999
MROH1	-4.72	8	-1.34	0.0907	1627	1.01	0.909	16428	0.999
C1RL	-4.72	8	-1.34	0.0908	1628	1.01	0.909	16427	0.999
PSRC1	-4.72	8	-1.34	0.0908	1629	1.01	0.909	16426	0.999
IL1RAPL1	-4.72	8	-1.34	0.0908	1630	1.01	0.909	16425	0.999
C1orf111	-4.72	8	-1.33	0.0909	1631	1.01	0.909	16424	0.999
FRG1	-2.36	2	-1.33	0.091	1632	1.01	0.909	16423	0.999
KCNS1	-4.72	8	-1.33	0.091	1633	1.01	0.909	16422	0.999
USPL1	-4.71	8	-1.33	0.0911	1634	1.01	0.909	16421	0.999
DNAJB6	-4.08	6	-1.33	0.0912	1635	1.01	0.909	16420	0.999
METTL1	-4.71	8	-1.33	0.0912	1636	1.01	0.909	16419	0.999
HES6	-4.71	8	-1.33	0.0913	1637	1.01	0.909	16418	0.999
C2orf57	-4.71	8	-1.33	0.0915	1638	1.01	0.909	16417	0.999
ARHGEF10L	-4.7	8	-1.33	0.0916	1639	1.01	0.908	16416	0.999
ARMCX2	-4.7	8	-1.33	0.0916	1640	1.01	0.908	16415	0.999
PPP1R35	-4.7	8	-1.33	0.0918	1641	1.01	0.908	16414	0.999
EIF3L	-4.69	8	-1.33	0.0921	1642	1.01	0.908	16413	0.999
N4BP2L2	-4.69	8	-1.33	0.0922	1643	1.01	0.908	16412	0.999
SOX6	-4.69	8	-1.33	0.0923	1644	1.01	0.908	16411	0.999
ASTN1	-4.69	8	-1.33	0.0923	1645	1.01	0.908	16410	0.999
TBC1D8B	-4.69	8	-1.33	0.0924	1646	1.01	0.908	16409	0.999
SPRY4	-4.69	8	-1.33	0.0924	1647	1.01	0.908	16408	0.999
TPD52L1	-4.69	8	-1.33	0.0924	1648	1.01	0.908	16407	0.999
AAK1	-4.68	8	-1.32	0.0926	1649	1.01	0.907	16406	0.999
ELAVL2	-4.68	8	-1.32	0.0927	1650	1.01	0.907	16405	0.998
PAPSS2	-4.68	8	-1.32	0.0927	1651	1.01	0.907	16404	0.999
GMPS	-4.68	8	-1.32	0.0928	1652	1.01	0.907	16403	0.999
PLA2G6	-4.68	8	-1.32	0.0928	1653	1.01	0.907	16402	0.999
CCR5	-4.68	8	-1.32	0.0928	1654	1.01	0.907	16401	0.999
WDR17	-4.68	8	-1.32	0.0928	1655	1.01	0.907	16400	0.999
TRIM69	-4.68	8	-1.32	0.0928	1656	1.01	0.907	16399	0.999
ARRDC2	-4.68	8	-1.32	0.093	1657	1.01	0.907	16398	0.999
RILP	-4.67	8	-1.32	0.093	1658	1.01	0.907	16397	0.999
ZNF668	-4.67	8	-1.32	0.093	1659	1.01	0.907	16396	0.999
ATP6V1F	-4.67	8	-1.32	0.0931	1660	1.01	0.907	16395	0.999
TKTL2	-4.67	8	-1.32	0.0931	1661	1.01	0.907	16394	0.999
SH3D19	-4.67	8	-1.32	0.0933	1662	1.01	0.907	16393	0.999
MST1R	-4.67	8	-1.32	0.0934	1663	1.01	0.907	16392	0.999
CPED1	-4.67	8	-1.32	0.0935	1664	1.01	0.907	16391	0.999
SIK3	-4.67	8	-1.32	0.0935	1665	1.01	0.907	16390	0.999
SMYD4	-4.66	8	-1.32	0.0935	1666	1.01	0.906	16389	0.999
UPF3A	-4.66	8	-1.32	0.0935	1667	1.01	0.906	16388	0.999
NFE2L2	-4.66	8	-1.32	0.0936	1668	1.01	0.906	16387	0.999
POLR2D	-4.04	6	-1.32	0.0936	1669	1.01	0.906	16386	0.999
RRP9	-4.66	8	-1.32	0.0936	1670	1.01	0.906	16385	0.999
PNMAL2	-4.66	8	-1.32	0.0936	1671	1.01	0.906	16384	0.999
PRR12	-4.66	8	-1.32	0.0937	1672	1.01	0.906	16383	0.999
ASIC2	-4.66	8	-1.32	0.0937	1673	1.01	0.906	16382	0.999
FADS1	-4.66	8	-1.32	0.0937	1674	1.01	0.906	16381	0.999
POLE4	-4.66	8	-1.32	0.0938	1675	1.01	0.906	16380	0.999
TRIM59	-4.66	8	-1.32	0.0938	1676	1.01	0.906	16379	0.999
BEST3	-4.66	8	-1.32	0.0938	1677	1.01	0.906	16378	0.999
FCN3	-4.66	8	-1.32	0.0939	1678	1.01	0.906	16377	0.999
ZNF513	-4.66	8	-1.32	0.0939	1679	1.01	0.906	16376	0.999
APCS	-4.66	8	-1.32	0.0939	1680	1.01	0.906	16375	0.999
TRPM8	-4.66	8	-1.32	0.0939	1681	1.01	0.906	16374	0.999
FAM129C	-4.65	8	-1.32	0.094	1682	1.01	0.906	16373	0.999
PHF17	-4.65	8	-1.32	0.0941	1683	1.01	0.906	16372	0.999
RASL11B	-4.65	8	-1.31	0.0943	1684	1.01	0.906	16371	0.999
NGDN	-4.35	7	-1.31	0.0943	1685	1.01	0.906	16370	0.999
FAM104B	-4.65	8	-1.31	0.0943	1686	1.01	0.906	16369	0.999
ZNF35	-4.65	8	-1.31	0.0944	1687	1.01	0.906	16368	0.999
HDGF	-4.64	8	-1.31	0.0945	1688	1.01	0.906	16367	0.999
VMP1	-4.64	8	-1.31	0.0945	1689	1.01	0.905	16366	0.999
VPS26A	-4.64	8	-1.31	0.0946	1690	1.01	0.905	16365	0.999
SFMBT1	-4.64	8	-1.31	0.0946	1691	1.01	0.905	16364	0.999
F9	-4.64	8	-1.31	0.0947	1692	1.01	0.905	16363	0.999
KIAA1211	-4.64	8	-1.31	0.0948	1693	1.01	0.905	16362	0.999
RND3	-4.64	8	-1.31	0.0948	1694	1.01	0.905	16361	0.999
EXOC3	-4.64	8	-1.31	0.0949	1695	1.01	0.905	16360	0.999
TLE6	-4.63	8	-1.31	0.095	1696	1.01	0.905	16359	0.999
GSTM2	-4.63	8	-1.31	0.0952	1697	1.01	0.905	16358	0.999
ZNF536	-4.63	8	-1.31	0.0953	1698	1.01	0.905	16357	0.999
STOM	-4.63	8	-1.31	0.0953	1699	1.01	0.905	16356	0.999
OR2G2	-4.63	8	-1.31	0.0954	1700	1.01	0.905	16355	0.999
RUNX1	-4.63	8	-1.31	0.0955	1701	1.01	0.905	16354	0.999
HLA-B	-3.27	4	-1.31	0.0955	1702	1.01	0.904	16353	0.999
ITGA1	-4.62	8	-1.31	0.0956	1703	1.01	0.904	16352	0.999
ATP6V1A	-4	6	-1.31	0.0956	1704	1.01	0.904	16351	0.999
ENTPD1	-4.62	8	-1.31	0.0957	1705	1.01	0.904	16350	0.999
KCNJ3	-4.62	8	-1.31	0.0958	1706	1.01	0.904	16349	0.999
SLC6A17	-4.62	8	-1.31	0.0958	1707	1.01	0.904	16348	0.999
VEPH1	-4.61	8	-1.3	0.096	1708	1.01	0.904	16347	0.998
ZFYVE20	-4.61	8	-1.3	0.0961	1709	1.02	0.904	16346	0.998
VGLL1	-4.61	8	-1.3	0.0962	1710	1.02	0.904	16345	0.998
SNTA1	-4.61	8	-1.3	0.0963	1711	1.02	0.904	16344	0.998
CDH26	-4.61	8	-1.3	0.0963	1712	1.02	0.904	16343	0.998
CNTLN	-4.61	8	-1.3	0.0963	1713	1.02	0.904	16342	0.998
ARV1	-4.6	8	-1.3	0.0966	1714	1.02	0.903	16341	0.998
CIB4	-4.6	8	-1.3	0.0966	1715	1.02	0.903	16340	0.998
CCNK	-4.6	8	-1.3	0.0966	1716	1.02	0.903	16339	0.998
LGI4	-4.6	8	-1.3	0.0966	1717	1.02	0.903	16338	0.998
PLA2G12B	-4.6	8	-1.3	0.0967	1718	1.02	0.903	16337	0.998
ROBO4	-4.6	8	-1.3	0.0968	1719	1.02	0.903	16336	0.998
IGSF11	-4.59	8	-1.3	0.097	1720	1.02	0.903	16335	0.998
LACRT	-4.59	8	-1.3	0.097	1721	1.02	0.903	16334	0.998
SLC20A1	-4.59	8	-1.3	0.0971	1722	1.02	0.903	16333	0.998
GPSM2	-4.59	8	-1.3	0.0971	1723	1.02	0.903	16332	0.998
PRR26	-4.59	8	-1.3	0.0975	1724	1.02	0.903	16331	0.998
IFI27L1	-4.59	8	-1.3	0.0975	1725	1.02	0.903	16330	0.998
MCCD1	-4.59	8	-1.3	0.0975	1726	1.02	0.903	16329	0.998
ARNTL	-4.58	8	-1.3	0.0975	1727	1.02	0.902	16328	0.998
HEY1	-4.58	8	-1.3	0.0976	1728	1.02	0.902	16327	0.998
RAB20	-4.58	8	-1.3	0.0976	1729	1.02	0.902	16326	0.998
FXR2	-4.58	8	-1.29	0.0978	1730	1.02	0.902	16325	0.998
DUS2	-4.58	8	-1.29	0.0979	1731	1.02	0.902	16324	0.998
ZNF483	-4.58	8	-1.29	0.098	1732	1.02	0.902	16323	0.998
OC90	-4.57	8	-1.29	0.098	1733	1.02	0.902	16322	0.998
TNFAIP8	-4.57	8	-1.29	0.0981	1734	1.02	0.902	16321	0.998
PC	-4.57	8	-1.29	0.0981	1735	1.02	0.902	16320	0.998
C1orf21	-4.57	8	-1.29	0.0983	1736	1.02	0.902	16319	0.998
CCDC51	-4.57	8	-1.29	0.0983	1737	1.02	0.902	16318	0.998
SNX7	-4.57	8	-1.29	0.0984	1738	1.02	0.902	16317	0.998
SERPINB2	-4.57	8	-1.29	0.0985	1739	1.02	0.902	16316	0.998
ANKRD30BL	-2.28	2	-1.29	0.0985	1740	1.02	0.901	16315	0.998
DMBX1	-4.56	8	-1.29	0.0985	1741	1.02	0.901	16314	0.998
ZSCAN9	-4.56	8	-1.29	0.0986	1742	1.02	0.901	16313	0.998
KIAA0226	-4.56	8	-1.29	0.0986	1743	1.02	0.901	16312	0.998
WDR96	-4.56	8	-1.29	0.0987	1744	1.02	0.901	16311	0.998
DGKA	-4.56	8	-1.29	0.0988	1745	1.02	0.901	16310	0.998
SH3BGRL3	-3.95	6	-1.29	0.0989	1746	1.02	0.901	16309	0.998
RPS11	-4.56	8	-1.29	0.0989	1747	1.02	0.901	16308	0.998
SETD7	-4.56	8	-1.29	0.0989	1748	1.02	0.901	16307	0.998
FZD8	-4.56	8	-1.29	0.099	1749	1.02	0.901	16306	0.998
FRS3	-4.56	8	-1.29	0.099	1750	1.02	0.901	16305	0.998
C1QL1	-4.56	8	-1.29	0.099	1751	1.02	0.901	16304	0.998
KRCC1	-4.56	8	-1.29	0.099	1752	1.02	0.901	16303	0.998
GPKOW	-4.55	8	-1.29	0.0991	1753	1.02	0.901	16302	0.998
RBKS	-4.55	8	-1.29	0.0991	1754	1.02	0.901	16301	0.998
SOHLH2	-3.94	6	-1.29	0.0993	1755	1.02	0.901	16300	0.998
EIF4B	-4.55	8	-1.29	0.0993	1756	1.02	0.901	16299	0.998
GZMH	-4.55	8	-1.29	0.0994	1757	1.02	0.901	16298	0.998
STARD7	-4.55	8	-1.28	0.0994	1758	1.02	0.901	16297	0.998
AMHR2	-4.55	8	-1.28	0.0995	1759	1.02	0.9	16296	0.998
CHRD	-4.54	8	-1.28	0.0996	1760	1.02	0.9	16295	0.998
OMA1	-4.54	8	-1.28	0.0996	1761	1.02	0.9	16294	0.998
EOMES	-4.54	8	-1.28	0.0997	1762	1.02	0.9	16293	0.998
SHB	-4.54	8	-1.28	0.0997	1763	1.02	0.9	16292	0.998
TNIP2	-4.54	8	-1.28	0.0997	1764	1.02	0.9	16291	0.998
OR7C2	-3.93	6	-1.28	0.0998	1765	1.02	0.9	16290	0.998
HIST1H4E	-3.21	4	-1.28	0.1	1766	1.02	0.9	16289	0.997
GABRG2	-4.53	8	-1.28	0.1	1767	1.02	0.9	16288	0.997
ANKS4B	-4.53	8	-1.28	0.1	1768	1.02	0.9	16287	0.997
C1orf226	-4.53	8	-1.28	0.1	1769	1.02	0.9	16286	0.997
SNAP25	-4.53	8	-1.28	0.101	1770	1.03	0.899	16285	0.997
FBRS	-4.53	8	-1.28	0.101	1771	1.03	0.899	16284	0.997
FXN	-4.53	8	-1.28	0.101	1772	1.02	0.899	16283	0.997
CCT8L2	-4.52	8	-1.28	0.101	1773	1.02	0.899	16282	0.997
KRTAP11-1	-4.52	8	-1.28	0.101	1774	1.02	0.899	16281	0.997
MRGPRX3	-3.2	4	-1.28	0.101	1775	1.02	0.899	16280	0.997
TPMT	-4.52	8	-1.28	0.101	1776	1.02	0.899	16279	0.997
SH2D1A	-4.52	8	-1.28	0.101	1777	1.02	0.899	16278	0.997
HLA-DOA	-4.52	8	-1.28	0.101	1778	1.02	0.899	16277	0.997
ZNF732	-3.2	4	-1.28	0.101	1779	1.02	0.899	16276	0.997
C6orf164	-4.52	8	-1.28	0.101	1780	1.02	0.899	16275	0.998
UNC5B	-4.52	8	-1.28	0.101	1781	1.02	0.899	16274	0.998
C2orf43	-4.52	8	-1.28	0.101	1782	1.02	0.899	16273	0.998
CCDC74B	-3.2	4	-1.28	0.101	1783	1.02	0.899	16272	0.998
CBX7	-4.52	8	-1.28	0.101	1784	1.02	0.899	16271	0.998
OR6F1	-4.52	8	-1.28	0.101	1785	1.02	0.899	16270	0.998
RAB4A	-4.52	8	-1.28	0.101	1786	1.02	0.899	16269	0.998
KIF11	-4.22	7	-1.27	0.101	1787	1.02	0.899	16268	0.997
PDRG1	-4.51	8	-1.27	0.101	1788	1.02	0.899	16267	0.997
NKX3-2	-4.51	8	-1.27	0.101	1789	1.02	0.899	16266	0.997
TRAF7	-4.51	8	-1.27	0.101	1790	1.02	0.899	16265	0.997
JUP	-4.5	8	-1.27	0.102	1791	1.02	0.898	16264	0.997
PPP1CA	-4.5	8	-1.27	0.102	1792	1.02	0.898	16263	0.997
FAM160A2	-4.5	8	-1.27	0.102	1793	1.02	0.898	16262	0.997
DENND4C	-4.5	8	-1.27	0.102	1794	1.02	0.898	16261	0.997
PAGR1	-4.5	8	-1.27	0.102	1795	1.02	0.898	16260	0.997
SMIM5	-4.5	8	-1.27	0.102	1796	1.02	0.898	16259	0.997
CACNA1I	-4.5	8	-1.27	0.102	1797	1.02	0.898	16258	0.997
INO80C	-4.5	8	-1.27	0.102	1798	1.02	0.898	16257	0.997
DNAJC13	-4.5	8	-1.27	0.102	1799	1.02	0.898	16256	0.997
GGN	-4.5	8	-1.27	0.102	1800	1.02	0.898	16255	0.997
METTL18	-4.5	8	-1.27	0.102	1801	1.02	0.898	16254	0.997
C1orf115	-4.5	8	-1.27	0.102	1802	1.02	0.898	16253	0.997
GPR31	-4.5	8	-1.27	0.102	1803	1.02	0.898	16252	0.997
NELL2	-4.5	8	-1.27	0.102	1804	1.02	0.898	16251	0.997
SMARCB1	-4.49	8	-1.27	0.102	1805	1.02	0.898	16250	0.997
AGTPBP1	-4.49	8	-1.27	0.102	1806	1.02	0.898	16249	0.998
GOLIM4	-4.49	8	-1.27	0.102	1807	1.02	0.898	16248	0.998
ZNF124	-4.49	8	-1.27	0.102	1808	1.02	0.898	16247	0.998
KCTD3	-4.49	8	-1.27	0.102	1809	1.02	0.898	16246	0.998
ZNF788	-2.25	2	-1.27	0.102	1810	1.02	0.898	16245	0.998
VAT1L	-4.49	8	-1.27	0.102	1811	1.02	0.898	16244	0.998
GMFB	-4.49	8	-1.27	0.102	1812	1.02	0.898	16243	0.998
EHF	-4.49	8	-1.27	0.102	1813	1.02	0.898	16242	0.998
KIAA2018	-4.49	8	-1.27	0.102	1814	1.02	0.898	16241	0.998
ZCCHC4	-4.49	8	-1.27	0.102	1815	1.02	0.898	16240	0.998
MSH4	-4.49	8	-1.27	0.103	1816	1.02	0.897	16239	0.998
OR4K2	-4.49	8	-1.27	0.103	1817	1.02	0.897	16238	0.998
SFTA2	-4.48	8	-1.27	0.103	1818	1.02	0.897	16237	0.998
DQX1	-4.48	8	-1.27	0.103	1819	1.02	0.897	16236	0.998
C19orf24	-4.48	8	-1.27	0.103	1820	1.02	0.897	16235	0.998
JUN	-4.48	8	-1.27	0.103	1821	1.02	0.897	16234	0.998
PSMB1	-4.48	8	-1.27	0.103	1822	1.02	0.897	16233	0.998
EIF4EBP1	-4.48	8	-1.27	0.103	1823	1.02	0.897	16232	0.998
NAGLU	-4.48	8	-1.27	0.103	1824	1.02	0.897	16231	0.998
MCM4	-4.48	8	-1.27	0.103	1825	1.02	0.897	16230	0.998
PRSS46	-4.48	8	-1.27	0.103	1826	1.02	0.897	16229	0.998
KRT19	-4.48	8	-1.26	0.103	1827	1.02	0.897	16228	0.998
MESDC2	-4.48	8	-1.26	0.103	1828	1.02	0.897	16227	0.998
MGST2	-4.48	8	-1.26	0.103	1829	1.02	0.897	16226	0.998
THEG	-4.48	8	-1.26	0.103	1830	1.02	0.897	16225	0.998
NOP2	-4.48	8	-1.26	0.103	1831	1.02	0.897	16224	0.998
CFHR4	-4.48	8	-1.26	0.103	1832	1.02	0.897	16223	0.998
TBC1D15	-4.48	8	-1.26	0.103	1833	1.02	0.897	16222	0.998
CSE1L	-4.47	8	-1.26	0.103	1834	1.02	0.897	16221	0.998
CTSO	-4.47	8	-1.26	0.103	1835	1.02	0.897	16220	0.998
OLA1	-4.47	8	-1.26	0.104	1836	1.02	0.896	16219	0.998
C1orf174	-4.47	8	-1.26	0.104	1837	1.02	0.896	16218	0.998
STYXL1	-4.47	8	-1.26	0.104	1838	1.02	0.896	16217	0.998
TYW3	-4.46	8	-1.26	0.104	1839	1.02	0.896	16216	0.998
RNF25	-4.46	8	-1.26	0.104	1840	1.02	0.896	16215	0.998
NDUFA3	-4.46	8	-1.26	0.104	1841	1.02	0.896	16214	0.998
USP32	-4.46	8	-1.26	0.104	1842	1.02	0.896	16213	0.998
HECA	-4.46	8	-1.26	0.104	1843	1.02	0.896	16212	0.998
KIAA0895	-4.46	8	-1.26	0.104	1844	1.02	0.896	16211	0.998
OR5T2	-4.46	8	-1.26	0.104	1845	1.02	0.896	16210	0.998
HNRNPAB	-4.46	8	-1.26	0.104	1846	1.02	0.896	16209	0.998
RAPGEF3	-4.46	8	-1.26	0.104	1847	1.02	0.896	16208	0.998
CDKN1C	-4.46	8	-1.26	0.104	1848	1.02	0.896	16207	0.998
CASKIN2	-4.45	8	-1.26	0.104	1849	1.02	0.896	16206	0.998
POLR2H	-4.45	8	-1.26	0.104	1850	1.02	0.896	16205	0.998
ARMC6	-4.45	8	-1.26	0.104	1851	1.02	0.896	16204	0.998
ZNF366	-4.45	8	-1.26	0.104	1852	1.02	0.896	16203	0.998
SLC18A1	-4.45	8	-1.26	0.104	1853	1.02	0.896	16202	0.998
EFEMP1	-4.45	8	-1.26	0.104	1854	1.02	0.896	16201	0.998
TUBA8	-4.45	8	-1.26	0.104	1855	1.02	0.896	16200	0.998
C22orf46	-4.45	8	-1.26	0.104	1856	1.02	0.896	16199	0.998
TNFRSF10B	-4.45	8	-1.26	0.105	1857	1.02	0.895	16198	0.998
CCDC115	-4.45	8	-1.26	0.105	1858	1.02	0.895	16197	0.998
VIM	-4.45	8	-1.26	0.105	1859	1.02	0.895	16196	0.998
OR2AT4	-4.45	8	-1.26	0.105	1860	1.02	0.895	16195	0.998
DISP2	-4.45	8	-1.25	0.105	1861	1.02	0.895	16194	0.998
KIF23	-4.44	8	-1.25	0.105	1862	1.02	0.895	16193	0.998
PSME4	-4.44	8	-1.25	0.105	1863	1.02	0.895	16192	0.998
ZNF81	-4.44	8	-1.25	0.105	1864	1.02	0.895	16191	0.998
NR2F2	-4.44	8	-1.25	0.105	1865	1.02	0.895	16190	0.998
MDH1B	-4.44	8	-1.25	0.105	1866	1.02	0.895	16189	0.998
APLNR	-4.43	8	-1.25	0.105	1867	1.02	0.895	16188	0.998
SLC22A14	-4.43	8	-1.25	0.105	1868	1.02	0.895	16187	0.998
TAS2R13	-4.43	8	-1.25	0.106	1869	1.02	0.894	16186	0.998
RFC2	-4.43	8	-1.25	0.106	1870	1.02	0.894	16185	0.998
CUX1	-4.43	8	-1.25	0.106	1871	1.02	0.894	16184	0.998
LASP1	-4.43	8	-1.25	0.106	1872	1.02	0.894	16183	0.998
PSD3	-4.43	8	-1.25	0.106	1873	1.02	0.894	16182	0.998
YAP1	-4.43	8	-1.25	0.106	1874	1.02	0.894	16181	0.998
SHISA9	-4.43	8	-1.25	0.106	1875	1.02	0.894	16180	0.998
DNTTIP2	-4.42	8	-1.25	0.106	1876	1.02	0.894	16179	0.998
MYLK2	-4.42	8	-1.25	0.106	1877	1.02	0.894	16178	0.998
SLC35A2	-4.42	8	-1.25	0.106	1878	1.02	0.894	16177	0.998
UBASH3B	-4.42	8	-1.25	0.106	1879	1.02	0.894	16176	0.998
F7	-4.42	8	-1.25	0.106	1880	1.02	0.894	16175	0.998
SSTR3	-4.42	8	-1.25	0.106	1881	1.02	0.894	16174	0.998
GPR39	-4.41	8	-1.25	0.107	1882	1.02	0.893	16173	0.997
DNA2	-4.41	8	-1.25	0.107	1883	1.02	0.893	16172	0.997
OR2A2	-4.41	8	-1.24	0.107	1884	1.02	0.893	16171	0.997
FHDC1	-4.41	8	-1.24	0.107	1885	1.02	0.893	16170	0.997
IFFO2	-4.41	8	-1.24	0.107	1886	1.02	0.893	16169	0.997
ECM1	-4.41	8	-1.24	0.107	1887	1.02	0.893	16168	0.997
SHCBP1L	-4.41	8	-1.24	0.107	1888	1.02	0.893	16167	0.997
CPB1	-4.41	8	-1.24	0.107	1889	1.02	0.893	16166	0.997
EMC8	-4.41	8	-1.24	0.107	1890	1.02	0.893	16165	0.997
AKR1B10	-4.4	8	-1.24	0.107	1891	1.02	0.893	16164	0.997
UBAC1	-3.81	6	-1.24	0.107	1892	1.02	0.893	16163	0.997
SNX6	-4.4	8	-1.24	0.107	1893	1.02	0.893	16162	0.997
FLT3LG	-4.4	8	-1.24	0.107	1894	1.02	0.893	16161	0.997
PIAS3	-4.4	8	-1.24	0.107	1895	1.02	0.893	16160	0.997
C5orf48	-4.4	8	-1.24	0.107	1896	1.02	0.893	16159	0.997
ARID5B	-4.4	8	-1.24	0.107	1897	1.02	0.893	16158	0.997
SPATA21	-4.4	8	-1.24	0.107	1898	1.02	0.893	16157	0.997
THADA	-4.4	8	-1.24	0.107	1899	1.02	0.893	16156	0.997
TNFRSF13C	-4.4	8	-1.24	0.108	1900	1.02	0.892	16155	0.997
DLL1	-4.4	8	-1.24	0.108	1901	1.02	0.892	16154	0.997
MAGEA12	-4.39	8	-1.24	0.108	1902	1.02	0.892	16153	0.997
RNF40	-4.39	8	-1.24	0.108	1903	1.02	0.892	16152	0.998
ATP4B	-4.39	8	-1.24	0.108	1904	1.02	0.892	16151	0.998
NEU4	-4.39	8	-1.24	0.108	1905	1.02	0.892	16150	0.998
RNH1	-4.39	8	-1.24	0.108	1906	1.02	0.892	16149	0.998
OR1M1	-4.39	8	-1.24	0.108	1907	1.02	0.892	16148	0.998
MSANTD3	-4.39	8	-1.24	0.108	1908	1.02	0.892	16147	0.998
TDRD7	-4.39	8	-1.24	0.108	1909	1.02	0.892	16146	0.998
RBM7	-4.39	8	-1.24	0.108	1910	1.02	0.892	16145	0.998
TIAM1	-4.39	8	-1.24	0.108	1911	1.02	0.892	16144	0.998
EEF1G	-4.39	8	-1.24	0.108	1912	1.02	0.892	16143	0.998
CA6	-4.39	8	-1.24	0.108	1913	1.02	0.892	16142	0.998
CCDC15	-4.38	8	-1.24	0.108	1914	1.02	0.892	16141	0.998
STARD13	-4.38	8	-1.24	0.108	1915	1.02	0.892	16140	0.998
WDR11	-4.38	8	-1.24	0.108	1916	1.02	0.892	16139	0.998
FAM96A	-4.38	8	-1.24	0.108	1917	1.02	0.892	16138	0.998
CENPO	-4.38	8	-1.24	0.108	1918	1.02	0.892	16137	0.998
ENTPD2	-4.38	8	-1.24	0.108	1919	1.02	0.892	16136	0.998
ANAPC1	-4.38	8	-1.24	0.108	1920	1.02	0.892	16135	0.998
COL4A3	-4.38	8	-1.24	0.108	1921	1.02	0.892	16134	0.998
TMC1	-4.38	8	-1.24	0.108	1922	1.02	0.892	16133	0.998
ERI2	-4.38	8	-1.23	0.108	1923	1.02	0.892	16132	0.998
BMPR1B	-4.38	8	-1.23	0.108	1924	1.02	0.892	16131	0.998
EDIL3	-4.38	8	-1.23	0.109	1925	1.02	0.891	16130	0.998
ACOX3	-4.38	8	-1.23	0.109	1926	1.02	0.891	16129	0.998
IL36A	-3.79	6	-1.23	0.109	1927	1.02	0.891	16128	0.998
CECR2	-4.37	8	-1.23	0.109	1928	1.02	0.891	16127	0.998
ZSCAN16	-4.37	8	-1.23	0.109	1929	1.02	0.891	16126	0.998
DCLK3	-4.37	8	-1.23	0.109	1930	1.02	0.891	16125	0.998
ECSIT	-4.37	8	-1.23	0.109	1931	1.02	0.891	16124	0.998
PPP1R14B	-2.18	2	-1.23	0.109	1932	1.02	0.891	16123	0.998
PDZK1	-4.37	8	-1.23	0.109	1933	1.02	0.891	16122	0.998
RNF135	-4.37	8	-1.23	0.109	1934	1.02	0.891	16121	0.998
KRTAP10-9	-2.18	2	-1.23	0.109	1935	1.02	0.891	16120	0.998
ZNF740	-4.37	8	-1.23	0.109	1936	1.02	0.891	16119	0.998
ORC2	-4.36	8	-1.23	0.109	1937	1.02	0.891	16118	0.998
COA1	-3.78	6	-1.23	0.109	1938	1.02	0.891	16117	0.998
HRH3	-4.36	8	-1.23	0.109	1939	1.02	0.891	16116	0.998
NTM	-4.36	8	-1.23	0.109	1940	1.02	0.891	16115	0.998
TUBGCP3	-4.36	8	-1.23	0.109	1941	1.02	0.891	16114	0.998
NKX6-3	-4.36	8	-1.23	0.11	1942	1.02	0.89	16113	0.998
S100A2	-4.36	8	-1.23	0.11	1943	1.02	0.89	16112	0.998
CCL24	-4.36	8	-1.23	0.11	1944	1.02	0.89	16111	0.998
FOXD2	-4.35	8	-1.23	0.11	1945	1.02	0.89	16110	0.998
ATG2A	-4.35	8	-1.23	0.11	1946	1.02	0.89	16109	0.998
KLF9	-4.35	8	-1.23	0.11	1947	1.02	0.89	16108	0.998
MFSD9	-4.35	8	-1.23	0.11	1948	1.02	0.89	16107	0.998
TP53INP1	-4.35	8	-1.23	0.11	1949	1.02	0.89	16106	0.998
BIRC5	-4.35	8	-1.23	0.11	1950	1.02	0.89	16105	0.998
TUBA4A	-4.35	8	-1.23	0.11	1951	1.02	0.89	16104	0.998
COL4A4	-4.35	8	-1.23	0.11	1952	1.02	0.89	16103	0.998
OR51F1	-4.35	8	-1.23	0.11	1953	1.02	0.89	16102	0.998
SRGAP1	-4.35	8	-1.23	0.11	1954	1.02	0.89	16101	0.998
KIAA2022	-4.34	8	-1.22	0.111	1955	1.02	0.889	16100	0.997
ST5	-4.34	8	-1.22	0.111	1956	1.02	0.889	16099	0.997
VSNL1	-4.34	8	-1.22	0.111	1957	1.02	0.889	16098	0.997
PRPF38B	-4.34	8	-1.22	0.111	1958	1.02	0.889	16097	0.998
GK5	-4.34	8	-1.22	0.111	1959	1.02	0.889	16096	0.997
FOXB2	-4.34	8	-1.22	0.111	1960	1.02	0.889	16095	0.998
POFUT2	-4.33	8	-1.22	0.111	1961	1.02	0.889	16094	0.997
EPHA6	-4.33	8	-1.22	0.111	1962	1.02	0.889	16093	0.997
WDR20	-4.33	8	-1.22	0.111	1963	1.02	0.889	16092	0.997
CHRND	-4.33	8	-1.22	0.111	1964	1.02	0.889	16091	0.997
XYLB	-4.33	8	-1.22	0.111	1965	1.02	0.889	16090	0.997
LINGO4	-4.33	8	-1.22	0.111	1966	1.02	0.889	16089	0.997
SLC27A6	-4.33	8	-1.22	0.111	1967	1.02	0.889	16088	0.997
OR10V1	-4.33	8	-1.22	0.111	1968	1.02	0.889	16087	0.997
OSBPL3	-4.32	8	-1.22	0.111	1969	1.02	0.889	16086	0.997
PTGIR	-4.32	8	-1.22	0.111	1970	1.02	0.889	16085	0.997
PCM1	-4.32	8	-1.22	0.111	1971	1.02	0.889	16084	0.997
EML1	-4.32	8	-1.22	0.111	1972	1.02	0.889	16083	0.997
EPHX4	-4.32	8	-1.22	0.112	1973	1.02	0.888	16082	0.997
FCF1	-3.05	4	-1.22	0.112	1974	1.02	0.888	16081	0.997
CLPTM1	-4.32	8	-1.22	0.112	1975	1.02	0.888	16080	0.997
NME8	-4.32	8	-1.22	0.112	1976	1.02	0.888	16079	0.997
SPTBN2	-4.32	8	-1.22	0.112	1977	1.02	0.888	16078	0.997
TROAP	-4.32	8	-1.22	0.112	1978	1.02	0.888	16077	0.997
HEPACAM2	-4.32	8	-1.22	0.112	1979	1.02	0.888	16076	0.997
PIAS4	-4.32	8	-1.22	0.112	1980	1.02	0.888	16075	0.997
URI1	-4.32	8	-1.22	0.112	1981	1.02	0.888	16074	0.997
SLC5A2	-4.32	8	-1.22	0.112	1982	1.02	0.888	16073	0.998
C11orf42	-4.31	8	-1.22	0.112	1983	1.02	0.888	16072	0.997
OR10J3	-4.31	8	-1.22	0.112	1984	1.02	0.888	16071	0.997
TPBGL	-4.31	8	-1.22	0.112	1985	1.02	0.888	16070	0.998
SIDT2	-4.31	8	-1.21	0.112	1986	1.02	0.888	16069	0.997
PLD1	-4.31	8	-1.21	0.112	1987	1.02	0.888	16068	0.998
MYT1	-4.31	8	-1.21	0.112	1988	1.02	0.888	16067	0.998
CTSW	-4.31	8	-1.21	0.112	1989	1.02	0.888	16066	0.998
RBBP8	-4.31	8	-1.21	0.112	1990	1.02	0.888	16065	0.998
ZNF404	-4.31	8	-1.21	0.112	1991	1.02	0.888	16064	0.998
OR2T11	-4.31	8	-1.21	0.112	1992	1.02	0.888	16063	0.998
GTF2H1	-4.31	8	-1.21	0.112	1993	1.02	0.888	16062	0.998
TTC1	-4.3	8	-1.21	0.113	1994	1.02	0.887	16061	0.998
BBS7	-4.3	8	-1.21	0.113	1995	1.02	0.887	16060	0.998
CCDC69	-4.3	8	-1.21	0.113	1996	1.02	0.887	16059	0.998
CD160	-4.3	8	-1.21	0.113	1997	1.02	0.887	16058	0.998
NTMT1	-4.3	8	-1.21	0.113	1998	1.02	0.887	16057	0.998
TSPAN12	-4.3	8	-1.21	0.113	1999	1.02	0.887	16056	0.998
[truncated: 16,055 more rows]

## Sheet: DT-061
GENE	sumZ	numObs	normZ	pval_synth	rank_synth	fdr_synth	pval_supp	rank_supp	fdr_supp
TRAPPC2L	-39.19	8	-11.27	9.66e-30	1	1.74e-25	1	18055	1
NAA35	-37.27	8	-10.71	4.44e-27	2	4.01e-23	1	18054	1
RABL3	-24.71	8	-7.1	6.16e-13	3	3.7e-09	1	18053	1
NAA30	-23.53	8	-6.76	6.84e-12	4	3.09e-08	1	18052	1
ARL1	-18.95	8	-5.44	2.62e-08	5	9.47e-05	1	18051	1
TRAPPC12	-18.15	8	-5.21	9.24e-08	6	0.000278	1	18050	1
PDCD10	-17.12	8	-4.92	4.37e-07	7	0.00113	1	18049	1
TRAPPC13	-16.26	8	-4.67	1.51e-06	8	0.00341	1	18048	1
SEC11A	-15.82	8	-4.55	2.75e-06	9	0.00551	1	18047	1
CSNK1A1	-15.75	8	-4.52	3.05e-06	10	0.0055	1	18046	1
ENO1	-15.61	8	-4.48	3.67e-06	11	0.00602	1	18045	1
CAB39	-15.41	8	-4.42	4.83e-06	12	0.00727	1	18044	1
WRB	-15.26	8	-4.38	5.87e-06	13	0.00815	1	18043	1
CCDC13	-15.11	8	-4.34	7.17e-06	14	0.00925	1	18042	1
SEC63	-14.98	8	-4.3	8.45e-06	15	0.0102	1	18041	1
U82695.9	-14.96	8	-4.3	8.69e-06	16	0.00981	1	18040	1
JTB	-14.88	8	-4.27	9.68e-06	17	0.0103	1	18039	1
COG6	-14.78	8	-4.24	1.1e-05	18	0.011	1	18038	1
ATP6V1E1	-14.74	8	-4.23	1.15e-05	19	0.011	1	18037	1
GNG11	-14.35	8	-4.12	1.88e-05	20	0.0169	1	18036	1
IER3IP1	-14.33	8	-4.12	1.93e-05	21	0.0166	1	18035	1
ZNF672	-14.18	8	-4.07	2.34e-05	22	0.0192	1	18034	1
FRYL	-13.84	8	-3.97	3.53e-05	23	0.0277	1	18033	1
SCAF1	-13.75	8	-3.95	3.91e-05	24	0.0294	1	18032	1
ATP6V1F	-13.68	8	-3.93	4.29e-05	25	0.031	1	18031	1
KIAA1432	-13.68	8	-3.93	4.3e-05	26	0.0298	1	18030	1
INPP5K	-13.67	8	-3.93	4.32e-05	27	0.0289	1	18029	1
SYVN1	-13.66	8	-3.92	4.39e-05	28	0.0283	1	18028	1
ROCK2	-13.65	8	-3.92	4.43e-05	29	0.0276	1	18027	1
GPI	-13.58	8	-3.9	4.84e-05	30	0.0291	1	18026	1
ASNA1	-13.53	8	-3.88	5.12e-05	31	0.0298	1	18025	1
ACLY	-13.49	8	-3.87	5.36e-05	32	0.0302	1	18024	1
SAR1A	-13.36	8	-3.84	6.24e-05	33	0.0341	1	18023	1
TMEM161B	-12.88	8	-3.7	0.000109	34	0.0579	1	18022	1
EPHB3	-12.76	8	-3.66	0.000125	35	0.0645	1	18021	1
AMDHD1	-12.7	8	-3.65	0.000133	36	0.0668	1	18020	1
HARS2	-12.68	8	-3.64	0.000135	37	0.066	1	18019	1
QRSL1	-12.51	8	-3.59	0.000164	38	0.0777	1	18018	1
PAXIP1	-12.18	8	-3.5	0.000235	39	0.109	1	18017	1
PRR4	-12.13	8	-3.48	0.000248	40	0.112	1	18016	1
UBXN7	-12.02	8	-3.45	0.00028	41	0.123	1	18015	1
EPDR1	-11.91	8	-3.42	0.000314	42	0.135	1	18014	1
AIP	-11.85	8	-3.4	0.000335	43	0.141	1	18013	1
MTBP	-11.82	8	-3.39	0.000347	44	0.142	1	18012	1
RWDD4	-11.8	8	-3.39	0.000352	45	0.141	1	18011	1
MTPAP	-11.73	8	-3.37	0.00038	46	0.149	1	18010	1
DDX11	-11.67	8	-3.35	0.000405	47	0.156	1	18009	1
ARCN1	-11.65	8	-3.34	0.000413	48	0.155	1	18008	1
PRR14L	-11.54	8	-3.31	0.000464	49	0.171	1	18007	1
ATP6V0B	-11.52	8	-3.31	0.000474	50	0.171	1	18006	1
MPPED2	-11.51	8	-3.31	0.000474	51	0.168	1	18005	1
ALDOB	-11.5	8	-3.3	0.000482	52	0.167	1	18004	1
HSD17B10	-11.46	8	-3.29	0.000503	53	0.171	0.999	18003	1
RER1	-11.45	8	-3.29	0.000506	54	0.169	0.999	18002	1
TMEM208	-11.43	8	-3.28	0.000517	55	0.17	0.999	18001	1
PARPBP	-11.31	8	-3.25	0.000583	56	0.188	0.999	18000	1
GET4	-11.24	8	-3.23	0.000626	57	0.198	0.999	17999	1
CEPT1	-11.23	8	-3.22	0.000634	58	0.197	0.999	17998	1
CUL3	-11.22	8	-3.22	0.000642	59	0.196	0.999	17997	1
ARFRP1	-11.19	8	-3.21	0.000657	60	0.198	0.999	17996	1
CD3EAP	-11.19	8	-3.21	0.000659	61	0.195	0.999	17995	1
ERP44	-11.18	8	-3.21	0.000665	62	0.194	0.999	17994	1
MAPK8	-11.17	8	-3.21	0.000672	63	0.193	0.999	17993	1
CDK9	-11.03	8	-3.17	0.000775	64	0.219	0.999	17992	1
STX18	-11.02	8	-3.16	0.000778	65	0.216	0.999	17991	1
C19orf44	-11	8	-3.16	0.000792	66	0.217	0.999	17990	1
RAB6A	-5.43	2	-3.12	0.000917	67	0.247	0.999	17989	1
SUPT20H	-10.81	8	-3.1	0.000956	68	0.254	0.999	17988	1
B3GNT1	-10.79	8	-3.1	0.000975	69	0.255	0.999	17987	1
NFE2L2	-10.7	8	-3.07	0.00107	70	0.276	0.999	17986	1
ATP6V0C	-10.68	8	-3.06	0.00109	71	0.277	0.999	17985	1
WDR78	-10.65	8	-3.06	0.00112	72	0.282	0.999	17984	1
C5orf46	-9.19	6	-3.04	0.00116	73	0.288	0.999	17983	1
RCOR1	-10.6	8	-3.04	0.00117	74	0.285	0.999	17982	1
CDC42EP1	-10.58	8	-3.04	0.00119	75	0.288	0.999	17981	1
BTN3A2	-7.48	4	-3.04	0.0012	76	0.286	0.999	17980	1
CFL1	-10.51	8	-3.02	0.00128	77	0.3	0.999	17979	1
CARHSP1	-10.5	8	-3.01	0.00129	78	0.299	0.999	17978	1
PHTF2	-10.49	8	-3.01	0.00131	79	0.299	0.999	17977	1
MRPL47	-10.48	8	-3.01	0.00132	80	0.297	0.999	17976	1
HEXIM1	-10.46	8	-3	0.00135	81	0.3	0.999	17975	1
PCTP	-10.45	8	-3	0.00136	82	0.299	0.999	17974	1
OBSL1	-10.45	8	-3	0.00136	83	0.296	0.999	17973	1
CCNC	-10.44	8	-3	0.00136	84	0.293	0.999	17972	1
TPI1	-10.43	8	-2.99	0.00138	85	0.293	0.999	17971	1
ISYNA1	-10.41	8	-2.99	0.0014	86	0.294	0.999	17970	1
LRCH4	-10.39	8	-2.98	0.00144	87	0.298	0.999	17969	1
ZNF75D	-10.38	8	-2.98	0.00145	88	0.297	0.999	17968	1
LRTM2	-10.36	8	-2.97	0.00147	89	0.298	0.999	17967	1
GRIK3	-10.34	8	-2.97	0.0015	90	0.301	0.999	17966	1
NDST1	-10.33	8	-2.96	0.00152	91	0.301	0.998	17965	1
SMOX	-10.33	8	-2.96	0.00152	92	0.299	0.998	17964	1
IFT80	-10.32	8	-2.96	0.00153	93	0.296	0.998	17963	1
ADAM17	-10.27	8	-2.95	0.00161	94	0.309	0.998	17962	1
HDAC11	-10.27	8	-2.95	0.00161	95	0.306	0.998	17961	1
PLEKHG2	-10.23	8	-2.94	0.00166	96	0.313	0.998	17960	1
DNMT1	-10.23	8	-2.94	0.00166	97	0.309	0.998	17959	1
RARS2	-10.18	8	-2.92	0.00174	98	0.321	0.998	17958	1
SPCS1	-10.16	8	-2.91	0.00178	99	0.325	0.998	17957	1
FLOT2	-10.15	8	-2.91	0.00179	100	0.323	0.998	17956	1
UGT1A4	-10.14	8	-2.91	0.00181	101	0.324	0.998	17955	1
C19orf10	-10.14	8	-2.91	0.00181	102	0.321	0.998	17954	1
TUFM	-10.13	8	-2.91	0.00182	103	0.32	0.998	17953	1
PPT1	-10.12	8	-2.9	0.00184	104	0.32	0.998	17952	1
RMND5B	-10.04	8	-2.88	0.00198	105	0.341	0.998	17951	1
DDAH2	-10.04	8	-2.88	0.00199	106	0.338	0.998	17950	1
MARS2	-10.01	8	-2.87	0.00204	107	0.344	0.998	17949	1
SLCO1B7	-10	8	-2.87	0.00205	108	0.343	0.998	17948	1
ATP6V1B2	-9.99	8	-2.87	0.00207	109	0.343	0.998	17947	1
TOMM70A	-9.9	8	-2.84	0.00224	110	0.368	0.998	17946	1
ZNF823	-9.9	8	-2.84	0.00226	111	0.367	0.998	17945	1
GPR1	-9.89	8	-2.84	0.00227	112	0.366	0.998	17944	1
USP16	-9.87	8	-2.83	0.00232	113	0.37	0.998	17943	1
PTCHD3	-9.82	8	-2.82	0.00241	114	0.381	0.998	17942	1
ZFAT	-9.82	8	-2.82	0.00243	115	0.381	0.998	17941	1
HSPA14	-9.74	8	-2.8	0.00259	116	0.404	0.997	17940	1
PPP2CA	-9.74	8	-2.8	0.00259	117	0.4	0.997	17939	1
WIZ	-9.74	8	-2.79	0.0026	118	0.398	0.997	17938	1
PLXNA1	-9.73	8	-2.79	0.00263	119	0.399	0.997	17937	1
APC	-9.72	8	-2.79	0.00264	120	0.397	0.997	17936	1
C17orf96	-9.69	8	-2.78	0.0027	121	0.403	0.997	17935	1
ZNF280D	-9.69	8	-2.78	0.00272	122	0.403	0.997	17934	1
PHLPP1	-9.68	8	-2.78	0.00274	123	0.402	0.997	17933	1
MRPS14	-9.65	8	-2.77	0.00282	124	0.41	0.997	17932	1
PNRC2	-9.64	8	-2.77	0.00284	125	0.41	0.997	17931	1
TMEM199	-9.64	8	-2.77	0.00284	126	0.407	0.997	17930	1
DLGAP4	-9.63	8	-2.76	0.00285	127	0.405	0.997	17929	1
SAMSN1	-9.58	8	-2.75	0.003	128	0.423	0.997	17928	1
UCN2	-9.56	8	-2.74	0.00304	129	0.425	0.997	17927	1
SRL	-8.28	6	-2.74	0.00305	130	0.423	0.997	17926	1
VPS26A	-9.56	8	-2.74	0.00305	131	0.42	0.997	17925	1
RGS17	-8.28	6	-2.74	0.00306	132	0.418	0.997	17924	1
HOXB9	-9.55	8	-2.74	0.00307	133	0.416	0.997	17923	1
REG3G	-8.92	7	-2.73	0.00312	134	0.421	0.997	17922	1
MYO5B	-9.52	8	-2.73	0.00314	135	0.42	0.997	17921	1
SLIT1	-9.52	8	-2.73	0.00315	136	0.419	0.997	17920	1
PBLD	-9.52	8	-2.73	0.00316	137	0.416	0.997	17919	1
DIP2B	-9.5	8	-2.72	0.00322	138	0.421	0.997	17918	1
MRPL35	-9.49	8	-2.72	0.00323	139	0.42	0.997	17917	1
PRPSAP2	-9.49	8	-2.72	0.00324	140	0.418	0.997	17916	1
TNIK	-9.44	8	-2.71	0.00338	141	0.433	0.997	17915	1
SZT2	-9.43	8	-2.7	0.00342	142	0.435	0.997	17914	1
GLCCI1	-9.42	8	-2.7	0.00343	143	0.433	0.997	17913	1
MED24	-9.4	8	-2.7	0.00349	144	0.438	0.997	17912	1
SH2B3	-9.39	8	-2.69	0.00354	145	0.44	0.996	17911	1
FAM126B	-9.38	8	-2.69	0.00356	146	0.44	0.996	17910	1
KLHL14	-9.37	8	-2.69	0.0036	147	0.442	0.996	17909	1
FAM49B	-9.29	8	-2.67	0.00383	148	0.467	0.996	17908	1
NUFIP2	-9.29	8	-2.67	0.00384	149	0.465	0.996	17907	1
SIGLEC15	-9.27	8	-2.66	0.0039	150	0.469	0.996	17906	1
GPR126	-9.27	8	-2.66	0.00391	151	0.468	0.996	17905	1
NUDT17	-9.27	8	-2.66	0.00392	152	0.465	0.996	17904	1
TM2D3	-9.25	8	-2.65	0.00398	153	0.47	0.996	17903	1
SNAI2	-9.23	8	-2.65	0.00405	154	0.475	0.996	17902	1
TAOK1	-9.19	8	-2.64	0.00419	155	0.488	0.996	17901	1
TMEM132B	-9.18	8	-2.63	0.00421	156	0.487	0.996	17900	1
ITIH4	-9.16	8	-2.63	0.0043	157	0.495	0.996	17899	1
MROH1	-9.16	8	-2.63	0.0043	158	0.492	0.996	17898	1
C20orf26	-9.15	8	-2.63	0.00431	159	0.49	0.996	17897	1
EMD	-9.15	8	-2.63	0.00432	160	0.487	0.996	17896	1
SOX21	-9.14	8	-2.62	0.00436	161	0.489	0.996	17895	1
RGP1	-9.12	8	-2.62	0.00443	162	0.493	0.996	17894	1
GNA14	-9.11	8	-2.61	0.00446	163	0.494	0.996	17893	1
BCAS4	-9.09	8	-2.61	0.00456	164	0.502	0.995	17892	1
DUSP19	-9.07	8	-2.6	0.00463	165	0.507	0.995	17891	1
ABCA9	-9.07	8	-2.6	0.00464	166	0.504	0.995	17890	1
CERS5	-9.06	8	-2.6	0.00465	167	0.503	0.995	17889	1
VWA9	-9.06	8	-2.6	0.00468	168	0.503	0.995	17888	1
TMEM115	-9.05	8	-2.6	0.00469	169	0.501	0.995	17887	1
ZNF667	-9.02	8	-2.59	0.00484	170	0.514	0.995	17886	1
RAB18	-9	8	-2.58	0.00491	171	0.519	0.995	17885	1
KIFAP3	-8.99	8	-2.58	0.00495	172	0.52	0.995	17884	1
C16orf58	-8.98	8	-2.58	0.005	173	0.522	0.995	17883	1
APOBEC3B	-8.96	8	-2.57	0.00509	174	0.528	0.995	17882	1
MXD1	-8.95	8	-2.57	0.0051	175	0.526	0.995	17881	1
PCSK1N	-8.95	8	-2.57	0.00514	176	0.527	0.995	17880	1
SLC34A1	-8.93	8	-2.56	0.00521	177	0.531	0.995	17879	1
MZT1	-6.31	4	-2.56	0.00522	178	0.53	0.995	17878	1
N6AMT1	-8.92	8	-2.56	0.00524	179	0.529	0.995	17877	1
DBF4B	-8.92	8	-2.56	0.00525	180	0.526	0.995	17876	1
FBXO25	-8.91	8	-2.56	0.00529	181	0.528	0.995	17875	1
SMIM18	-8.91	8	-2.55	0.00531	182	0.527	0.995	17874	1
MTHFR	-8.87	8	-2.55	0.00546	183	0.539	0.995	17873	1
C11orf68	-8.86	8	-2.54	0.0055	184	0.54	0.995	17872	1
ATP6V1A	-7.68	6	-2.54	0.0055	185	0.537	0.994	17871	1
RIPK3	-8.85	8	-2.54	0.00555	186	0.538	0.994	17870	1
USP48	-8.83	8	-2.53	0.00565	187	0.546	0.994	17869	1
KDM1A	-8.82	8	-2.53	0.00569	188	0.546	0.994	17868	1
TOMM20	-8.82	8	-2.53	0.0057	189	0.545	0.994	17867	1
TMEM219	-8.82	8	-2.53	0.00571	190	0.543	0.994	17866	1
KAT2A	-8.81	8	-2.53	0.00573	191	0.541	0.994	17865	1
RNF40	-8.8	8	-2.53	0.00577	192	0.543	0.994	17864	1
TEX33	-8.8	8	-2.52	0.00579	193	0.541	0.994	17863	1
RCAN1	-8.8	8	-2.52	0.00582	194	0.541	0.994	17862	1
PCDH20	-8.79	8	-2.52	0.00584	195	0.54	0.994	17861	1
C1orf87	-8.78	8	-2.52	0.00589	196	0.542	0.994	17860	1
LIM2	-8.78	8	-2.52	0.00589	197	0.54	0.994	17859	1.01
SLC10A2	-8.78	8	-2.52	0.00591	198	0.539	0.994	17858	1.01
TASP1	-8.76	8	-2.51	0.00599	199	0.544	0.994	17857	1.01
MRPL39	-8.75	8	-2.51	0.00602	200	0.543	0.994	17856	1.01
EVI2A	-8.75	8	-2.51	0.00604	201	0.543	0.994	17855	1.01
UBE2E3	-8.74	8	-2.51	0.00608	202	0.544	0.994	17854	1.01
MRPL37	-8.72	8	-2.5	0.0062	203	0.552	0.994	17853	1.01
GAA	-8.71	8	-2.5	0.00623	204	0.551	0.994	17852	1.01
CYB5D1	-8.71	8	-2.5	0.00626	205	0.551	0.994	17851	1.01
RETSAT	-8.68	8	-2.49	0.00639	206	0.56	0.994	17850	1.01
BUD13	-8.67	8	-2.49	0.00643	207	0.561	0.994	17849	1.01
DES	-8.67	8	-2.49	0.00644	208	0.559	0.994	17848	1.01
SLC11A2	-8.65	8	-2.48	0.00652	209	0.563	0.993	17847	1.01
NOTO	-8.64	8	-2.48	0.00657	210	0.565	0.993	17846	1.01
TMEM41B	-8.64	8	-2.48	0.00662	211	0.566	0.993	17845	1.01
CLASRP	-8.63	8	-2.48	0.00665	212	0.566	0.993	17844	1.01
C1orf145	-4.31	2	-2.48	0.00666	213	0.564	0.993	17843	1.01
FBXO48	-8.63	8	-2.47	0.00667	214	0.563	0.993	17842	1.01
PAWR	-8.63	8	-2.47	0.00667	215	0.56	0.993	17841	1.01
EPT1	-7.44	6	-2.46	0.00686	216	0.573	0.993	17840	1.01
ACOT2	-8.59	8	-2.46	0.00689	217	0.574	0.993	17839	1.01
BRD1	-8.58	8	-2.46	0.00691	218	0.572	0.993	17838	1.01
EPC1	-8.57	8	-2.46	0.00701	219	0.578	0.993	17837	1.01
MRPS24	-8.52	8	-2.45	0.00724	220	0.594	0.993	17836	1
ZNF35	-8.52	8	-2.44	0.00724	221	0.592	0.993	17835	1.01
ZNRD1	-8.52	8	-2.44	0.00728	222	0.592	0.993	17834	1.01
SLC30A9	-8.51	8	-2.44	0.00733	223	0.593	0.993	17833	1.01
SLC39A9	-8.5	8	-2.44	0.00741	224	0.597	0.993	17832	1.01
C7orf49	-8.48	8	-2.43	0.0075	225	0.602	0.993	17831	1
NKX6-3	-8.48	8	-2.43	0.00751	226	0.6	0.992	17830	1.01
TXNL4B	-8.47	8	-2.43	0.00757	227	0.602	0.992	17829	1.01
KPNA2	-8.47	8	-2.43	0.00758	228	0.6	0.992	17828	1.01
EXOSC4	-7.91	7	-2.43	0.00762	229	0.601	0.992	17827	1.01
MRPL14	-8.45	8	-2.42	0.00768	230	0.603	0.992	17826	1.01
HNRNPH1	-8.45	8	-2.42	0.00769	231	0.601	0.992	17825	1.01
ALPK3	-8.44	8	-2.42	0.00775	232	0.603	0.992	17824	1.01
MAMDC4	-8.43	8	-2.42	0.00782	233	0.606	0.992	17823	1.01
FAM161B	-8.42	8	-2.41	0.00788	234	0.608	0.992	17822	1.01
DPH5	-8.41	8	-2.41	0.00794	235	0.61	0.992	17821	1.01
FUT3	-8.4	8	-2.41	0.008	236	0.612	0.992	17820	1.01
IFI6	-8.39	8	-2.41	0.00806	237	0.614	0.992	17819	1.01
BAG4	-8.39	8	-2.41	0.00806	238	0.611	0.992	17818	1.01
MRPL12	-8.35	8	-2.4	0.00829	239	0.626	0.992	17817	1
CLDN25	-8.35	8	-2.4	0.0083	240	0.624	0.992	17816	1.01
SOHLH2	-7.23	6	-2.39	0.00832	241	0.623	0.992	17815	1.01
PTDSS2	-8.35	8	-2.39	0.00832	242	0.621	0.992	17814	1.01
PTPN14	-8.34	8	-2.39	0.00838	243	0.623	0.992	17813	1.01
SERTAD2	-8.33	8	-2.39	0.00842	244	0.623	0.992	17812	1.01
ZNF732	-5.89	4	-2.39	0.00848	245	0.625	0.992	17811	1.01
HSP90AB1	-8.32	8	-2.39	0.00851	246	0.625	0.991	17810	1.01
OR1D5	-8.31	8	-2.38	0.00859	247	0.628	0.991	17809	1.01
ZDHHC9	-8.3	8	-2.38	0.00863	248	0.628	0.991	17808	1.01
GTF3C1	-8.3	8	-2.38	0.00865	249	0.628	0.991	17807	1.01
RPS14	-8.27	8	-2.37	0.00882	250	0.637	0.991	17806	1.01
EDEM1	-8.27	8	-2.37	0.00884	251	0.636	0.991	17805	1.01
UGT3A1	-8.26	8	-2.37	0.00895	252	0.641	0.991	17804	1.01
MED14	-8.24	8	-2.36	0.00905	253	0.646	0.991	17803	1
GFM1	-8.24	8	-2.36	0.00907	254	0.645	0.991	17802	1.01
PGRMC2	-8.23	8	-2.36	0.00914	255	0.647	0.991	17801	1
MGAT2	-8.23	8	-2.36	0.00916	256	0.646	0.991	17800	1.01
KIDINS220	-8.22	8	-2.36	0.00918	257	0.645	0.991	17799	1.01
TMED2	-8.22	8	-2.36	0.00922	258	0.645	0.991	17798	1.01
CYFIP2	-8.21	8	-2.35	0.00927	259	0.646	0.991	17797	1.01
DNAJC13	-8.21	8	-2.35	0.00929	260	0.645	0.991	17796	1.01
RABGAP1L	-8.2	8	-2.35	0.00932	261	0.645	0.991	17795	1.01
OR13C9	-8.2	8	-2.35	0.00933	262	0.643	0.991	17794	1.01
LILRB4	-8.18	8	-2.34	0.00952	263	0.653	0.99	17793	1.01
PANX2	-8.16	8	-2.34	0.00963	264	0.658	0.99	17792	1.01
EXT1	-8.14	8	-2.34	0.00976	265	0.665	0.99	17791	1
GGN	-8.14	8	-2.34	0.00977	266	0.663	0.99	17790	1
SOX1	-8.13	8	-2.33	0.00984	267	0.665	0.99	17789	1
SLC39A11	-8.12	8	-2.33	0.00996	268	0.671	0.99	17788	1
CEACAM1	-8.11	8	-2.33	0.00999	269	0.67	0.99	17787	1
TRAT1	-7.02	6	-2.33	0.01	270	0.67	0.99	17786	1
PUS7L	-8.11	8	-2.33	0.01	271	0.668	0.99	17785	1.01
SAT2	-8.1	8	-2.32	0.0101	272	0.669	0.99	17784	1.01
KIAA0226	-8.09	8	-2.32	0.0102	273	0.673	0.99	17783	1
ATG16L1	-8.09	8	-2.32	0.0102	274	0.672	0.99	17782	1
CCL21	-8.08	8	-2.32	0.0102	275	0.67	0.99	17781	1.01
BBIP1	-8.08	8	-2.32	0.0102	276	0.668	0.99	17780	1.01
MMAB	-8.08	8	-2.32	0.0102	277	0.667	0.99	17779	1.01
IL4I1	-8.08	8	-2.32	0.0102	278	0.665	0.99	17778	1.01
ADRBK1	-8.08	8	-2.32	0.0102	279	0.663	0.99	17777	1.01
SEC16A	-8.08	8	-2.32	0.0103	280	0.662	0.99	17776	1.01
NPAS2	-8.07	8	-2.32	0.0103	281	0.661	0.99	17775	1.01
TP53AIP1	-8.05	8	-2.31	0.0105	282	0.671	0.99	17774	1.01
CASKIN2	-8.03	8	-2.3	0.0106	283	0.678	0.989	17773	1.01
TAF6L	-8.02	8	-2.3	0.0107	284	0.681	0.989	17772	1.01
FREM3	-8.02	8	-2.3	0.0107	285	0.68	0.989	17771	1.01
ATXN7L3B	-6.93	6	-2.29	0.0109	286	0.687	0.989	17770	1
PRKCZ	-7.99	8	-2.29	0.0109	287	0.688	0.989	17769	1
AFG3L2	-7.99	8	-2.29	0.011	288	0.688	0.989	17768	1.01
HDGF	-7.99	8	-2.29	0.011	289	0.686	0.989	17767	1.01
SEMA3C	-7.99	8	-2.29	0.011	290	0.685	0.989	17766	1.01
SMCHD1	-7.97	8	-2.29	0.0111	291	0.688	0.989	17765	1.01
TEX35	-7.97	8	-2.28	0.0112	292	0.691	0.989	17764	1.01
HSD17B4	-7.95	8	-2.28	0.0113	293	0.698	0.989	17763	1
MRPL38	-7.43	7	-2.28	0.0114	294	0.699	0.989	17762	1
SETD1A	-7.92	8	-2.27	0.0115	295	0.706	0.988	17761	1
PLK5	-7.92	8	-2.27	0.0115	296	0.704	0.988	17760	1
NKAIN2	-7.92	8	-2.27	0.0116	297	0.703	0.988	17759	1
MRPS18B	-7.91	8	-2.27	0.0116	298	0.704	0.988	17758	1
KDSR	-7.91	8	-2.27	0.0116	299	0.703	0.988	17757	1
NTN5	-7.91	8	-2.27	0.0117	300	0.702	0.988	17756	1
BOD1	-3.95	2	-2.27	0.0117	301	0.704	0.988	17755	1
KRTAP20-1	-5.58	4	-2.26	0.0118	302	0.705	0.988	17754	1
CUZD1	-7.89	8	-2.26	0.0119	303	0.707	0.988	17753	1
MRPL34	-7.88	8	-2.26	0.0119	304	0.708	0.988	17752	1
MIPEP	-7.87	8	-2.26	0.012	305	0.71	0.988	17751	1
IL17D	-7.86	8	-2.25	0.0121	306	0.714	0.988	17750	1
ZNF57	-7.86	8	-2.25	0.0121	307	0.714	0.988	17749	1
MVP	-7.85	8	-2.25	0.0121	308	0.712	0.988	17748	1
ZNF202	-7.84	8	-2.25	0.0123	309	0.716	0.988	17747	1
NOL9	-7.84	8	-2.25	0.0123	310	0.716	0.988	17746	1
SLC23A3	-7.83	8	-2.25	0.0124	311	0.718	0.988	17745	1
KRCC1	-7.82	8	-2.24	0.0125	312	0.723	0.988	17744	1
ZPBP2	-7.81	8	-2.24	0.0125	313	0.722	0.987	17743	1
REEP2	-7.81	8	-2.24	0.0125	314	0.721	0.987	17742	1
ACTL7A	-7.81	8	-2.24	0.0125	315	0.719	0.987	17741	1
S1PR4	-7.81	8	-2.24	0.0126	316	0.717	0.987	17740	1
C21orf128	-6.76	6	-2.24	0.0126	317	0.715	0.987	17739	1.01
SLC45A4	-7.8	8	-2.24	0.0126	318	0.716	0.987	17738	1.01
ITGA9	-7.8	8	-2.24	0.0127	319	0.716	0.987	17737	1.01
NPHP4	-7.8	8	-2.24	0.0127	320	0.714	0.987	17736	1.01
AGER	-7.8	8	-2.24	0.0127	321	0.712	0.987	17735	1.01
B3GNT6	-7.79	8	-2.23	0.0127	322	0.714	0.987	17734	1.01
FAM222B	-7.79	8	-2.23	0.0128	323	0.714	0.987	17733	1.01
TNS3	-7.77	8	-2.23	0.0129	324	0.719	0.987	17732	1.01
FANK1	-3.88	2	-2.23	0.013	325	0.72	0.987	17731	1.01
ATP6V1H	-7.76	8	-2.23	0.013	326	0.72	0.987	17730	1.01
TTC29	-7.75	8	-2.22	0.0131	327	0.724	0.987	17729	1.01
DUSP22	-7.75	8	-2.22	0.0131	328	0.722	0.987	17728	1.01
PDRG1	-7.75	8	-2.22	0.0131	329	0.72	0.987	17727	1.01
SPAG1	-7.75	8	-2.22	0.0131	330	0.719	0.987	17726	1.01
C5AR1	-7.75	8	-2.22	0.0132	331	0.718	0.987	17725	1.01
UQCR11	-7.74	8	-2.22	0.0132	332	0.717	0.987	17724	1.01
TBC1D16	-7.74	8	-2.22	0.0132	333	0.716	0.987	17723	1.01
MED13L	-7.74	8	-2.22	0.0132	334	0.715	0.987	17722	1.01
MRPL15	-7.73	8	-2.22	0.0133	335	0.717	0.987	17721	1.01
ADAM32	-7.73	8	-2.22	0.0133	336	0.715	0.987	17720	1.01
PIGK	-7.73	8	-2.22	0.0134	337	0.716	0.987	17719	1.01
SMG6	-7.72	8	-2.21	0.0134	338	0.715	0.987	17718	1.01
RILP	-7.72	8	-2.21	0.0134	339	0.714	0.987	17717	1.01
C9orf163	-7.72	8	-2.21	0.0135	340	0.714	0.987	17716	1.01
SACS	-7.72	8	-2.21	0.0135	341	0.713	0.987	17715	1.01
GATA3	-7.71	8	-2.21	0.0136	342	0.716	0.986	17714	1.01
DNM1L	-7.71	8	-2.21	0.0136	343	0.714	0.986	17713	1.01
PPWD1	-7.21	7	-2.21	0.0136	344	0.712	0.986	17712	1.01
STX1B	-7.7	8	-2.21	0.0136	345	0.71	0.986	17711	1.01
DEFB121	-6.67	6	-2.21	0.0136	346	0.711	0.986	17710	1.01
GJB4	-7.7	8	-2.21	0.0136	347	0.71	0.986	17709	1.01
PIKFYVE	-7.7	8	-2.21	0.0137	348	0.708	0.986	17708	1.01
ZNF354B	-7.69	8	-2.2	0.0138	349	0.712	0.986	17707	1.01
LRRC48	-7.68	8	-2.2	0.0138	350	0.711	0.986	17706	1.01
FCGR2A	-7.68	8	-2.2	0.0138	351	0.709	0.986	17705	1.01
COQ10A	-7.68	8	-2.2	0.0138	352	0.709	0.986	17704	1.01
B2M	-7.67	8	-2.2	0.0139	353	0.713	0.986	17703	1.01
CLDN12	-7.66	8	-2.2	0.014	354	0.713	0.986	17702	1.01
SYS1	-7.66	8	-2.2	0.014	355	0.712	0.986	17701	1.01
USE1	-7.66	8	-2.2	0.014	356	0.713	0.986	17700	1.01
PVRL2	-7.66	8	-2.2	0.0141	357	0.711	0.986	17699	1.01
ABHD17B	-7.65	8	-2.19	0.0141	358	0.711	0.986	17698	1.01
THOC2	-7.15	7	-2.19	0.0142	359	0.712	0.986	17697	1.01
TMEM91	-7.64	8	-2.19	0.0142	360	0.712	0.986	17696	1.01
YTHDC1	-7.64	8	-2.19	0.0143	361	0.713	0.986	17695	1.01
ZFYVE20	-7.63	8	-2.19	0.0143	362	0.714	0.986	17694	1.01
NUP210L	-7.63	8	-2.19	0.0143	363	0.713	0.986	17693	1.01
FAM71C	-7.63	8	-2.19	0.0144	364	0.714	0.986	17692	1.01
VAT1L	-7.63	8	-2.19	0.0144	365	0.712	0.986	17691	1.01
E2F3	-7.62	8	-2.18	0.0145	366	0.714	0.986	17690	1.01
CYB5R3	-7.62	8	-2.18	0.0145	367	0.712	0.986	17689	1.01
PTCD3	-7.62	8	-2.18	0.0145	368	0.71	0.986	17688	1.01
PRSS53	-7.61	8	-2.18	0.0145	369	0.711	0.985	17687	1.01
SARS2	-7.61	8	-2.18	0.0146	370	0.711	0.985	17686	1.01
CEP63	-7.6	8	-2.18	0.0147	371	0.714	0.985	17685	1.01
SBF2	-7.6	8	-2.18	0.0147	372	0.714	0.985	17684	1.01
MRPL13	-7.59	8	-2.18	0.0148	373	0.714	0.985	17683	1.01
HNRNPF	-7.59	8	-2.18	0.0148	374	0.714	0.985	17682	1.01
OR1E1	-7.58	8	-2.17	0.0148	375	0.714	0.985	17681	1.01
NBN	-7.58	8	-2.17	0.0148	376	0.713	0.985	17680	1.01
CHRAC1	-7.58	8	-2.17	0.0149	377	0.713	0.985	17679	1.01
PCBP1	-7.57	8	-2.17	0.015	378	0.717	0.985	17678	1.01
TMEM192	-7.56	8	-2.17	0.0151	379	0.718	0.985	17677	1.01
GEMIN6	-7.54	8	-2.16	0.0153	380	0.726	0.985	17676	1.01
FTH1	-3.77	2	-2.16	0.0153	381	0.725	0.985	17675	1.01
KRT1	-7.54	8	-2.16	0.0154	382	0.726	0.985	17674	1.01
HEY1	-7.54	8	-2.16	0.0154	383	0.724	0.985	17673	1.01
ANKRD17	-7.53	8	-2.16	0.0154	384	0.723	0.985	17672	1.01
CDC42EP3	-7.52	8	-2.16	0.0155	385	0.726	0.985	17671	1.01
ZNF211	-7.52	8	-2.16	0.0155	386	0.724	0.985	17670	1.01
TANGO6	-7.51	8	-2.15	0.0156	387	0.727	0.984	17669	1.01
GALNT3	-7.5	8	-2.15	0.0157	388	0.731	0.984	17668	1.01
SIGLECL1	-7.5	8	-2.15	0.0157	389	0.73	0.984	17667	1.01
KRTAP13-4	-7.5	8	-2.15	0.0157	390	0.728	0.984	17666	1.01
ANO9	-7.49	8	-2.15	0.0159	391	0.732	0.984	17665	1.01
RAB42	-7.49	8	-2.15	0.0159	392	0.731	0.984	17664	1.01
CXorf24	-7.49	8	-2.15	0.0159	393	0.73	0.984	17663	1.01
FOLR3	-7.48	8	-2.14	0.016	394	0.733	0.984	17662	1.01
PAQR8	-7.48	8	-2.14	0.016	395	0.732	0.984	17661	1.01
PDLIM5	-7.47	8	-2.14	0.0161	396	0.732	0.984	17660	1.01
CLDN15	-7.47	8	-2.14	0.0161	397	0.732	0.984	17659	1.01
IL12B	-7.47	8	-2.14	0.0161	398	0.73	0.984	17658	1.01
ZNF160	-7.47	8	-2.14	0.0161	399	0.728	0.984	17657	1.01
EIF2B2	-7.47	8	-2.14	0.0161	400	0.727	0.984	17656	1.01
NR1I2	-7.47	8	-2.14	0.0161	401	0.726	0.984	17655	1.01
USP5	-7.46	8	-2.14	0.0163	402	0.731	0.984	17654	1.01
PEX11B	-7.45	8	-2.14	0.0163	403	0.73	0.984	17653	1.01
GSDMB	-7.44	8	-2.13	0.0164	404	0.733	0.984	17652	1.01
DNAJC9	-7.44	8	-2.13	0.0165	405	0.735	0.984	17651	1.01
CCNJL	-7.43	8	-2.13	0.0165	406	0.734	0.983	17650	1.01
RALGPS1	-7.43	8	-2.13	0.0166	407	0.734	0.983	17649	1.01
RGS22	-7.41	8	-2.13	0.0168	408	0.742	0.983	17648	1.01
MRPS12	-7.41	8	-2.12	0.0168	409	0.743	0.983	17647	1.01
ANKHD1	-3.7	2	-2.12	0.0169	410	0.746	0.983	17646	1.01
GOSR2	-7.39	8	-2.12	0.017	411	0.748	0.983	17645	1.01
TEFM	-7.39	8	-2.12	0.0171	412	0.748	0.983	17644	1.01
KIAA2018	-7.39	8	-2.12	0.0171	413	0.747	0.983	17643	1.01
IQCF1	-7.38	8	-2.12	0.0172	414	0.75	0.983	17642	1.01
SLC25A36	-7.38	8	-2.12	0.0172	415	0.749	0.983	17641	1.01
MRPL45	-7.37	8	-2.11	0.0172	416	0.748	0.983	17640	1.01
ZNF804A	-7.37	8	-2.11	0.0173	417	0.75	0.983	17639	1.01
SPRYD7	-7.37	8	-2.11	0.0173	418	0.749	0.983	17638	1.01
C19orf12	-7.36	8	-2.11	0.0174	419	0.75	0.983	17637	1.01
SRGAP1	-7.35	8	-2.11	0.0175	420	0.753	0.982	17636	1.01
MRPL4	-7.35	8	-2.11	0.0176	421	0.754	0.982	17635	1.01
CPD	-7.34	8	-2.11	0.0176	422	0.755	0.982	17634	1.01
TADA1	-7.33	8	-2.1	0.0178	423	0.759	0.982	17633	1.01
RARRES1	-7.33	8	-2.1	0.0178	424	0.758	0.982	17632	1.01
TMEM61	-7.33	8	-2.1	0.0178	425	0.758	0.982	17631	1.01
MED21	-7.32	8	-2.1	0.0179	426	0.757	0.982	17630	1.01
MALSU1	-7.31	8	-2.1	0.018	427	0.762	0.982	17629	1.01
OR52K1	-7.31	8	-2.09	0.0181	428	0.764	0.982	17628	1.01
STPG2	-7.31	8	-2.09	0.0181	429	0.762	0.982	17627	1.01
TPGS2	-7.3	8	-2.09	0.0182	430	0.764	0.982	17626	1.01
SPDYE4	-7.3	8	-2.09	0.0182	431	0.764	0.982	17625	1.01
PSPN	-7.29	8	-2.09	0.0183	432	0.763	0.982	17624	1.01
CYP3A7	-7.29	8	-2.09	0.0183	433	0.764	0.982	17623	1.01
CTRC	-7.29	8	-2.09	0.0183	434	0.763	0.982	17622	1.01
UNC50	-7.29	8	-2.09	0.0183	435	0.762	0.982	17621	1.01
BAG6	-7.28	8	-2.09	0.0185	436	0.764	0.982	17620	1.01
SCFD2	-7.28	8	-2.09	0.0185	437	0.763	0.982	17619	1.01
ZNF91	-3.63	2	-2.08	0.0187	438	0.771	0.981	17618	1.01
ITIH5	-7.25	8	-2.08	0.0188	439	0.773	0.981	17617	1.01
MTERFD1	-7.25	8	-2.08	0.0188	440	0.772	0.981	17616	1.01
OR4A5	-5.13	4	-2.08	0.0188	441	0.77	0.981	17615	1.01
FBXO16	-7.25	8	-2.08	0.0189	442	0.771	0.981	17614	1.01
DGAT2L6	-7.24	8	-2.08	0.019	443	0.772	0.981	17613	1.01
ASB9	-7.24	8	-2.08	0.019	444	0.772	0.981	17612	1.01
SRPR	-7.23	8	-2.07	0.0191	445	0.775	0.981	17611	1.01
COL15A1	-7.23	8	-2.07	0.0191	446	0.774	0.981	17610	1.01
INTS4	-7.21	8	-2.07	0.0194	447	0.782	0.981	17609	1.01
CDC42	-6.24	6	-2.07	0.0194	448	0.78	0.981	17608	1.01
LIMK1	-7.19	8	-2.06	0.0197	449	0.79	0.98	17607	1.01
E4F1	-7.18	8	-2.06	0.0197	450	0.791	0.98	17606	1.01
COG5	-7.18	8	-2.06	0.0197	451	0.789	0.98	17605	1.01
ADPRHL2	-7.18	8	-2.06	0.0197	452	0.788	0.98	17604	1.01
TMEM184C	-7.18	8	-2.06	0.0198	453	0.788	0.98	17603	1.01
TFB2M	-7.18	8	-2.06	0.0198	454	0.787	0.98	17602	1.01
OR2M2	-3.59	2	-2.06	0.0198	455	0.785	0.98	17601	1.01
HN1L	-7.18	8	-2.06	0.0198	456	0.784	0.98	17600	1.01
ZNF526	-7.18	8	-2.06	0.0198	457	0.784	0.98	17599	1.01
SCFD1	-7.16	8	-2.05	0.02	458	0.788	0.98	17598	1.01
XYLT1	-7.16	8	-2.05	0.02	459	0.787	0.98	17597	1.01
ZNF165	-7.15	8	-2.05	0.0202	460	0.792	0.98	17596	1.01
JUN	-7.14	8	-2.05	0.0203	461	0.794	0.98	17595	1.01
RARS	-7.14	8	-2.05	0.0203	462	0.793	0.98	17594	1.01
MYRF	-7.14	8	-2.05	0.0204	463	0.794	0.98	17593	1.01
NDUFB1	-6.18	6	-2.05	0.0204	464	0.793	0.98	17592	1.01
MAPK14	-7.14	8	-2.05	0.0204	465	0.791	0.98	17591	1.01
UNC45A	-7.13	8	-2.04	0.0205	466	0.793	0.98	17590	1.01
TUBB8	-3.57	2	-2.04	0.0205	467	0.791	0.98	17589	1.01
POLG2	-7.12	8	-2.04	0.0206	468	0.793	0.979	17588	1.01
ACTR6	-7.12	8	-2.04	0.0206	469	0.792	0.979	17587	1.01
HOXB8	-7.12	8	-2.04	0.0206	470	0.791	0.979	17586	1.01
PAPPA	-7.12	8	-2.04	0.0206	471	0.791	0.979	17585	1.01
IMPDH2	-7.11	8	-2.04	0.0207	472	0.793	0.979	17584	1.01
MRPS23	-7.11	8	-2.04	0.0207	473	0.792	0.979	17583	1.01
CPSF7	-7.11	8	-2.04	0.0208	474	0.791	0.979	17582	1.01
CDRT15L2	-7.1	8	-2.04	0.0209	475	0.794	0.979	17581	1.01
MRPL36	-7.1	8	-2.04	0.0209	476	0.793	0.979	17580	1.01
NHLRC4	-7.1	8	-2.04	0.0209	477	0.792	0.979	17579	1.01
SLC9A7	-7.1	8	-2.03	0.0209	478	0.791	0.979	17578	1.01
MYH7B	-7.1	8	-2.03	0.021	479	0.79	0.979	17577	1.01
GRAP2	-7.09	8	-2.03	0.021	480	0.791	0.979	17576	1.01
GHRHR	-7.09	8	-2.03	0.0211	481	0.791	0.979	17575	1.01
FLCN	-7.09	8	-2.03	0.0211	482	0.789	0.979	17574	1.01
PEX10	-7.08	8	-2.03	0.0211	483	0.79	0.979	17573	1.01
MB	-7.08	8	-2.03	0.0211	484	0.788	0.979	17572	1.01
SLC6A5	-7.08	8	-2.03	0.0212	485	0.788	0.979	17571	1.01
AGAP2	-7.08	8	-2.03	0.0213	486	0.789	0.979	17570	1.01
OPN4	-7.07	8	-2.03	0.0213	487	0.791	0.979	17569	1.01
PARS2	-7.07	8	-2.03	0.0213	488	0.789	0.979	17568	1.01
DENR	-7.06	8	-2.03	0.0214	489	0.791	0.979	17567	1.01
SRRM3	-7.06	8	-2.02	0.0215	490	0.792	0.978	17566	1.01
METTL22	-7.06	8	-2.02	0.0216	491	0.793	0.978	17565	1.01
XRN1	-7.05	8	-2.02	0.0216	492	0.792	0.978	17564	1.01
ARID3C	-7.05	8	-2.02	0.0216	493	0.793	0.978	17563	1.01
ARHGAP21	-7.05	8	-2.02	0.0217	494	0.792	0.978	17562	1.01
TSC1	-7.04	8	-2.02	0.0217	495	0.793	0.978	17561	1.01
LGALS14	-7.04	8	-2.02	0.0218	496	0.793	0.978	17560	1.01
SEL1L	-7.04	8	-2.02	0.0218	497	0.793	0.978	17559	1.01
MID1IP1	-7.04	8	-2.02	0.0218	498	0.792	0.978	17558	1.01
HIPK2	-7.03	8	-2.02	0.0219	499	0.791	0.978	17557	1.01
NOTCH3	-7.03	8	-2.02	0.0219	500	0.792	0.978	17556	1.01
OR9A2	-7	8	-2.01	0.0223	501	0.805	0.978	17555	1.01
TMEM54	-7	8	-2.01	0.0224	502	0.804	0.978	17554	1.01
ANP32B	-7	8	-2.01	0.0224	503	0.805	0.978	17553	1.01
C5	-7	8	-2.01	0.0224	504	0.804	0.978	17552	1.01
BMI1	-6.99	8	-2	0.0225	505	0.805	0.977	17551	1.01
FARS2	-6.99	8	-2	0.0226	506	0.805	0.977	17550	1.01
RFX8	-6.98	8	-2	0.0227	507	0.808	0.977	17549	1.01
RAB1B	-6.98	8	-2	0.0227	508	0.808	0.977	17548	1.01
TRIM61	-6.97	8	-2	0.0228	509	0.809	0.977	17547	1.01
ZNF519	-3.49	2	-2	0.0228	510	0.809	0.977	17546	1.01
SLC35D2	-6.96	8	-2	0.023	511	0.813	0.977	17545	1.01
IFITM2	-6.03	6	-1.99	0.023	512	0.812	0.977	17544	1.01
DEFB134	-6.96	8	-1.99	0.0231	513	0.811	0.977	17543	1.01
CLEC16A	-6.95	8	-1.99	0.0232	514	0.814	0.977	17542	1.01
SPARCL1	-6.95	8	-1.99	0.0232	515	0.814	0.977	17541	1.01
MMP28	-6.94	8	-1.99	0.0234	516	0.817	0.977	17540	1.01
SYCP2L	-6.91	8	-1.98	0.0237	517	0.829	0.976	17539	1
GPR146	-6.91	8	-1.98	0.0238	518	0.829	0.976	17538	1.01
UCKL1	-6.91	8	-1.98	0.0238	519	0.829	0.976	17537	1.01
SMR3B	-6.91	8	-1.98	0.0239	520	0.829	0.976	17536	1.01
SEPT14	-6.9	8	-1.98	0.0239	521	0.829	0.976	17535	1.01
DQX1	-6.9	8	-1.98	0.024	522	0.831	0.976	17534	1
CDK11A	-6.89	8	-1.97	0.0241	523	0.833	0.976	17533	1
BAD	-6.89	8	-1.97	0.0242	524	0.832	0.976	17532	1
BZW1	-6.89	8	-1.97	0.0242	525	0.832	0.976	17531	1
GPR78	-6.89	8	-1.97	0.0242	526	0.831	0.976	17530	1.01
NKX2-1	-6.87	8	-1.97	0.0244	527	0.835	0.976	17529	1
GPANK1	-6.87	8	-1.97	0.0244	528	0.834	0.976	17528	1
RAPGEF3	-6.87	8	-1.97	0.0245	529	0.836	0.976	17527	1
CTNNB1	-6.87	8	-1.97	0.0245	530	0.836	0.975	17526	1
SMG7	-6.86	8	-1.97	0.0247	531	0.838	0.975	17525	1
PPP2R2A	-6.86	8	-1.97	0.0247	532	0.837	0.975	17524	1
MRPL40	-6.86	8	-1.97	0.0247	533	0.836	0.975	17523	1
RASL11A	-6.86	8	-1.97	0.0247	534	0.835	0.975	17522	1
C9orf91	-6.85	8	-1.96	0.0247	535	0.834	0.975	17521	1.01
MYRFL	-6.85	8	-1.96	0.0247	536	0.833	0.975	17520	1.01
NCAM1	-6.85	8	-1.96	0.0248	537	0.832	0.975	17519	1.01
FAM91A1	-6.85	8	-1.96	0.0248	538	0.831	0.975	17518	1.01
FLT3LG	-6.85	8	-1.96	0.0248	539	0.832	0.975	17517	1.01
ZNF649	-6.84	8	-1.96	0.0249	540	0.832	0.975	17516	1.01
KDM2A	-6.84	8	-1.96	0.0249	541	0.833	0.975	17515	1.01
NEK8	-6.82	8	-1.96	0.0252	542	0.84	0.975	17514	1
RNASEL	-6.82	8	-1.96	0.0253	543	0.84	0.975	17513	1
RFX4	-6.82	8	-1.96	0.0253	544	0.839	0.975	17512	1
MUC7	-6.82	8	-1.95	0.0253	545	0.839	0.975	17511	1
GATA2	-6.82	8	-1.95	0.0253	546	0.838	0.975	17510	1
KNDC1	-6.81	8	-1.95	0.0255	547	0.842	0.975	17509	1
EPHA6	-6.81	8	-1.95	0.0255	548	0.841	0.974	17508	1
CCNL2	-6.81	8	-1.95	0.0255	549	0.839	0.974	17507	1
OR2H1	-6.8	8	-1.95	0.0256	550	0.841	0.974	17506	1
ABLIM3	-6.8	8	-1.95	0.0256	551	0.839	0.974	17505	1
IL12RB2	-6.8	8	-1.95	0.0256	552	0.838	0.974	17504	1.01
APRT	-6.8	8	-1.95	0.0257	553	0.838	0.974	17503	1.01
UBE2K	-6.79	8	-1.95	0.0258	554	0.842	0.974	17502	1
ARID3A	-6.78	8	-1.94	0.026	555	0.845	0.974	17501	1
SEC61A2	-6.78	8	-1.94	0.026	556	0.844	0.974	17500	1
TENM4	-6.78	8	-1.94	0.026	557	0.842	0.974	17499	1
COL4A6	-6.78	8	-1.94	0.026	558	0.843	0.974	17498	1
ERGIC2	-6.77	8	-1.94	0.0261	559	0.842	0.974	17497	1
ZNF688	-6.77	8	-1.94	0.0262	560	0.846	0.974	17496	1
SLC25A26	-6.75	8	-1.94	0.0264	561	0.851	0.974	17495	1
SCXA	-6.75	8	-1.94	0.0265	562	0.85	0.974	17494	1
CDIP1	-6.74	8	-1.93	0.0266	563	0.855	0.973	17493	1
IYD	-6.74	8	-1.93	0.0267	564	0.854	0.973	17492	1
RGS13	-6.74	8	-1.93	0.0268	565	0.855	0.973	17491	1
XYLB	-6.74	8	-1.93	0.0268	566	0.854	0.973	17490	1
HMMR	-6.73	8	-1.93	0.0268	567	0.853	0.973	17489	1
NEUROD6	-6.73	8	-1.93	0.0268	568	0.853	0.973	17488	1
OXCT1	-6.73	8	-1.93	0.0269	569	0.853	0.973	17487	1
MMRN1	-6.73	8	-1.93	0.0269	570	0.852	0.973	17486	1
OCEL1	-6.72	8	-1.93	0.027	571	0.852	0.973	17485	1
C5orf38	-6.72	8	-1.93	0.0271	572	0.854	0.973	17484	1
PPP1R12C	-6.72	8	-1.93	0.0271	573	0.853	0.973	17483	1
TOMM7	-6.72	8	-1.93	0.0271	574	0.852	0.973	17482	1
WDR83	-6.72	8	-1.93	0.0271	575	0.851	0.973	17481	1
UCMA	-6.72	8	-1.92	0.0271	576	0.85	0.973	17480	1
TMEM241	-6.71	8	-1.92	0.0272	577	0.85	0.973	17479	1
CCM2	-6.71	8	-1.92	0.0272	578	0.851	0.973	17478	1
GRIK2	-6.71	8	-1.92	0.0273	579	0.85	0.973	17477	1
LGALS9B	-3.35	2	-1.92	0.0273	580	0.851	0.973	17476	1
TNFAIP1	-6.7	8	-1.92	0.0274	581	0.85	0.973	17475	1
C4orf36	-6.7	8	-1.92	0.0274	582	0.849	0.973	17474	1
HDAC8	-6.7	8	-1.92	0.0274	583	0.848	0.973	17473	1
ZNF281	-6.7	8	-1.92	0.0275	584	0.849	0.973	17472	1
CCDC97	-6.69	8	-1.92	0.0276	585	0.852	0.972	17471	1
MRPL28	-6.69	8	-1.92	0.0276	586	0.851	0.972	17470	1
FAM210A	-6.69	8	-1.92	0.0276	587	0.85	0.972	17469	1
DGKZ	-6.68	8	-1.91	0.0278	588	0.853	0.972	17468	1
ACN9	-6.68	8	-1.91	0.0278	589	0.854	0.972	17467	1
KPNA5	-6.67	8	-1.91	0.0279	590	0.853	0.972	17466	1
ADAMTS15	-6.66	8	-1.91	0.0281	591	0.859	0.972	17465	1
ADH1A	-6.66	8	-1.91	0.0281	592	0.857	0.972	17464	1
PRR12	-6.66	8	-1.91	0.0282	593	0.857	0.972	17463	1
PCDHGA3	-6.65	8	-1.91	0.0283	594	0.86	0.972	17462	1
STK39	-6.65	8	-1.91	0.0283	595	0.86	0.972	17461	1
SMAD4	-6.65	8	-1.91	0.0284	596	0.859	0.972	17460	1
COX17	-6.64	8	-1.9	0.0285	597	0.863	0.971	17459	1
KRTAP13-3	-6.64	8	-1.9	0.0285	598	0.861	0.971	17458	1
RNF135	-6.64	8	-1.9	0.0285	599	0.86	0.971	17457	1
ZNF395	-6.63	8	-1.9	0.0288	600	0.866	0.971	17456	1
PARVG	-6.62	8	-1.9	0.0289	601	0.868	0.971	17455	1
TUBG2	-6.61	8	-1.89	0.0291	602	0.873	0.971	17454	1
MRPS30	-6.61	8	-1.89	0.0291	603	0.871	0.971	17453	1
KCMF1	-6.6	8	-1.89	0.0292	604	0.873	0.971	17452	1
EXOC6	-6.6	8	-1.89	0.0292	605	0.873	0.971	17451	1
FEM1A	-6.6	8	-1.89	0.0292	606	0.871	0.971	17450	1
CSRP1	-6.6	8	-1.89	0.0293	607	0.87	0.971	17449	1
PROKR2	-6.6	8	-1.89	0.0293	608	0.871	0.971	17448	1
EPSTI1	-6.59	8	-1.89	0.0294	609	0.871	0.971	17447	1
ZBTB47	-6.59	8	-1.89	0.0294	610	0.869	0.971	17446	1
NUDT21	-6.16	7	-1.89	0.0295	611	0.871	0.971	17445	1
CRYBB2	-6.58	8	-1.89	0.0297	612	0.875	0.97	17444	1
CTBS	-6.58	8	-1.89	0.0297	613	0.874	0.97	17443	1
YIPF6	-6.58	8	-1.89	0.0297	614	0.873	0.97	17442	1
PELO	-6.57	8	-1.88	0.0298	615	0.874	0.97	17441	1
CCL23	-6.57	8	-1.88	0.0298	616	0.873	0.97	17440	1
KIF14	-6.57	8	-1.88	0.0299	617	0.874	0.97	17439	1
MRTO4	-6.57	8	-1.88	0.0299	618	0.875	0.97	17438	1
KCNK18	-6.56	8	-1.88	0.03	619	0.874	0.97	17437	1
LRCH1	-6.56	8	-1.88	0.03	620	0.873	0.97	17436	1
STX5	-6.56	8	-1.88	0.03	621	0.872	0.97	17435	1
CBX6	-6.56	8	-1.88	0.03	622	0.872	0.97	17434	1
IPPK	-6.56	8	-1.88	0.0301	623	0.871	0.97	17433	1
PRDM14	-6.56	8	-1.88	0.0301	624	0.87	0.97	17432	1
TULP4	-6.56	8	-1.88	0.0301	625	0.87	0.97	17431	1
PGM2L1	-6.56	8	-1.88	0.0301	626	0.869	0.97	17430	1
C16orf74	-6.55	8	-1.88	0.0302	627	0.869	0.97	17429	1
MRPS28	-6.55	8	-1.88	0.0302	628	0.868	0.97	17428	1
RAB4B	-6.54	8	-1.88	0.0304	629	0.871	0.97	17427	1
ACVR2A	-6.54	8	-1.88	0.0304	630	0.87	0.97	17426	1
CDK13	-6.54	8	-1.88	0.0304	631	0.869	0.97	17425	1
USP28	-6.54	8	-1.87	0.0304	632	0.869	0.97	17424	1
SULT2B1	-6.54	8	-1.87	0.0305	633	0.87	0.97	17423	1
QARS	-6.54	8	-1.87	0.0305	634	0.869	0.969	17422	1
RBM10	-6.54	8	-1.87	0.0305	635	0.867	0.969	17421	1
OLA1	-6.53	8	-1.87	0.0307	636	0.87	0.969	17420	1
C1orf100	-6.53	8	-1.87	0.0307	637	0.869	0.969	17419	1
MAP2K5	-6.52	8	-1.87	0.0308	638	0.872	0.969	17418	1
PBX3	-6.52	8	-1.87	0.0309	639	0.872	0.969	17417	1
TMED10	-6.52	8	-1.87	0.0309	640	0.871	0.969	17416	1
SH2D4B	-6.52	8	-1.87	0.0309	641	0.87	0.969	17415	1
ARHGAP29	-6.51	8	-1.87	0.031	642	0.872	0.969	17414	1
TBC1D4	-6.51	8	-1.87	0.031	643	0.871	0.969	17413	1
CDCP2	-6.5	8	-1.86	0.0312	644	0.874	0.969	17412	1
RPL36	-6.08	7	-1.86	0.0312	645	0.873	0.969	17411	1
OR6K6	-6.5	8	-1.86	0.0312	646	0.871	0.969	17410	1
DFNA5	-6.5	8	-1.86	0.0312	647	0.871	0.969	17409	1
CDH7	-6.5	8	-1.86	0.0313	648	0.871	0.969	17408	1
MORC2	-6.49	8	-1.86	0.0314	649	0.873	0.969	17407	1
CRYBA2	-6.49	8	-1.86	0.0314	650	0.872	0.969	17406	1
TACC1	-6.49	8	-1.86	0.0315	651	0.872	0.969	17405	1
MTG2	-6.49	8	-1.86	0.0315	652	0.871	0.969	17404	1
ABCB4	-6.49	8	-1.86	0.0315	653	0.87	0.969	17403	1
SBK1	-6.49	8	-1.86	0.0315	654	0.87	0.969	17402	1
TNNC1	-6.49	8	-1.86	0.0315	655	0.869	0.968	17401	1
MAPK10	-6.48	8	-1.86	0.0317	656	0.872	0.968	17400	1
RBAK-RBAKDN	-6.48	8	-1.86	0.0317	657	0.871	0.968	17399	1
DFFB	-6.47	8	-1.85	0.0319	658	0.874	0.968	17398	1
RPL10A	-5.6	6	-1.85	0.0319	659	0.874	0.968	17397	1
ZNHIT1	-6.46	8	-1.85	0.032	660	0.874	0.968	17396	1
SMG8	-6.46	8	-1.85	0.032	661	0.873	0.968	17395	1
UFSP2	-6.46	8	-1.85	0.0321	662	0.874	0.968	17394	1
MYH9	-6.46	8	-1.85	0.0321	663	0.874	0.968	17393	1
PQBP1	-6.46	8	-1.85	0.0321	664	0.873	0.968	17392	1
ACSL3	-6.45	8	-1.85	0.0322	665	0.873	0.968	17391	1
APOB	-6.45	8	-1.85	0.0322	666	0.874	0.968	17390	1
SNX25	-6.45	8	-1.85	0.0322	667	0.873	0.968	17389	1
DDTL	-4.56	4	-1.85	0.0324	668	0.875	0.968	17388	1
TMC1	-6.44	8	-1.84	0.0326	669	0.878	0.967	17387	1
PCBP2	-6.44	8	-1.84	0.0326	670	0.877	0.967	17386	1
S100A5	-6.43	8	-1.84	0.0326	671	0.878	0.967	17385	1
RAD17	-6.43	8	-1.84	0.0327	672	0.878	0.967	17384	1
MBNL3	-6.43	8	-1.84	0.0328	673	0.879	0.967	17383	1
UTP14A	-6.42	8	-1.84	0.0328	674	0.879	0.967	17382	1
AIMP1	-6.42	8	-1.84	0.0329	675	0.879	0.967	17381	1
NTMT1	-6.42	8	-1.84	0.033	676	0.88	0.967	17380	1
RTN4RL2	-6.42	8	-1.84	0.033	677	0.879	0.967	17379	1
ZNF226	-6.41	8	-1.84	0.033	678	0.879	0.967	17378	1
AIFM1	-6.41	8	-1.84	0.0331	679	0.879	0.967	17377	1
RUVBL2	-5.55	6	-1.84	0.0331	680	0.88	0.967	17376	1
C1QA	-5.99	7	-1.84	0.0332	681	0.881	0.967	17375	1
ZBTB34	-6.4	8	-1.83	0.0333	682	0.881	0.967	17374	1
C2orf57	-6.4	8	-1.83	0.0333	683	0.881	0.967	17373	1
NAA15	-6.4	8	-1.83	0.0334	684	0.881	0.967	17372	1
OR9I1	-6.4	8	-1.83	0.0334	685	0.881	0.967	17371	1
CYP4F12	-6.39	8	-1.83	0.0335	686	0.881	0.967	17370	1
SETX	-6.39	8	-1.83	0.0335	687	0.881	0.966	17369	1
PPP2R5D	-6.39	8	-1.83	0.0336	688	0.881	0.966	17368	1
TPST1	-6.39	8	-1.83	0.0336	689	0.881	0.966	17367	1
AP4M1	-6.39	8	-1.83	0.0336	690	0.88	0.966	17366	1
FAM106A	-6.38	8	-1.83	0.0337	691	0.881	0.966	17365	1
SOX18	-6.38	8	-1.83	0.0337	692	0.88	0.966	17364	1
SMYD4	-6.38	8	-1.83	0.0338	693	0.88	0.966	17363	1
COL13A1	-6.38	8	-1.83	0.0338	694	0.879	0.966	17362	1
APBA3	-6.38	8	-1.83	0.0338	695	0.878	0.966	17361	1
SPCS2	-6.37	8	-1.82	0.034	696	0.882	0.966	17360	1
MED12	-6.36	8	-1.82	0.0342	697	0.885	0.966	17359	1
MIS12	-6.36	8	-1.82	0.0342	698	0.886	0.966	17358	1
LSM6	-5.02	5	-1.82	0.0344	699	0.887	0.966	17357	1
HGSNAT	-6.35	8	-1.82	0.0344	700	0.886	0.966	17356	1
TMEM121	-6.35	8	-1.82	0.0344	701	0.885	0.966	17355	1
DUS2	-6.35	8	-1.82	0.0344	702	0.885	0.966	17354	1
MYH2	-6.35	8	-1.82	0.0344	703	0.884	0.966	17353	1
TIMM13	-6.35	8	-1.82	0.0345	704	0.885	0.965	17352	1
SEMA5A	-6.34	8	-1.82	0.0346	705	0.885	0.965	17351	1
LIMCH1	-6.34	8	-1.82	0.0347	706	0.886	0.965	17350	1
GPR128	-6.33	8	-1.81	0.0348	707	0.889	0.965	17349	1
ST6GALNAC6	-6.33	8	-1.81	0.0349	708	0.889	0.965	17348	1
DNAJC14	-6.33	8	-1.81	0.0349	709	0.888	0.965	17347	1
ZNF311	-6.33	8	-1.81	0.0349	710	0.888	0.965	17346	1
MGAT5B	-6.32	8	-1.81	0.035	711	0.888	0.965	17345	1
SLC25A33	-6.32	8	-1.81	0.0351	712	0.889	0.965	17344	1
AARS2	-6.31	8	-1.81	0.0353	713	0.893	0.965	17343	1
MSC	-6.31	8	-1.81	0.0353	714	0.892	0.965	17342	1
ACKR4	-6.31	8	-1.81	0.0353	715	0.893	0.965	17341	1
NT5DC1	-6.3	8	-1.81	0.0354	716	0.894	0.965	17340	1
HS3ST6	-6.3	8	-1.81	0.0355	717	0.893	0.965	17339	1
CERS2	-6.3	8	-1.81	0.0355	718	0.893	0.965	17338	1
AMN1	-6.3	8	-1.81	0.0355	719	0.892	0.964	17337	1
ZMYND12	-6.3	8	-1.81	0.0355	720	0.891	0.964	17336	1
ETV6	-6.3	8	-1.8	0.0356	721	0.89	0.964	17335	1
CRIPT	-4.45	4	-1.8	0.0356	722	0.89	0.964	17334	1
SEPN1	-6.3	8	-1.8	0.0356	723	0.889	0.964	17333	1
POMGNT2	-6.29	8	-1.8	0.0357	724	0.889	0.964	17332	1
FOS	-6.29	8	-1.8	0.0357	725	0.889	0.964	17331	1
DNPEP	-6.29	8	-1.8	0.0357	726	0.889	0.964	17330	1
DNAJB12	-6.29	8	-1.8	0.0357	727	0.888	0.964	17329	1
MRPS11	-6.29	8	-1.8	0.0358	728	0.888	0.964	17328	1
FAHD2B	-5.44	6	-1.8	0.0358	729	0.888	0.964	17327	1
HEMGN	-6.28	8	-1.8	0.036	730	0.889	0.964	17326	1
OSCAR	-6.28	8	-1.8	0.0361	731	0.89	0.964	17325	1
GPR45	-6.27	8	-1.8	0.0361	732	0.89	0.964	17324	1
RNASEK	-6.27	8	-1.8	0.0361	733	0.889	0.964	17323	1
FOXJ3	-6.27	8	-1.8	0.0361	734	0.889	0.964	17322	1
AMACR	-6.27	8	-1.8	0.0362	735	0.889	0.964	17321	1
CYGB	-6.26	8	-1.79	0.0364	736	0.893	0.964	17320	1
ZNF518B	-6.26	8	-1.79	0.0365	737	0.894	0.964	17319	1
PALB2	-6.25	8	-1.79	0.0366	738	0.896	0.963	17318	1
MEGF8	-6.24	8	-1.79	0.0368	739	0.898	0.963	17317	1
NCCRP1	-5.41	6	-1.79	0.0368	740	0.897	0.963	17316	1
FOSL1	-6.24	8	-1.79	0.0368	741	0.897	0.963	17315	1
MAP3K3	-6.24	8	-1.79	0.0368	742	0.896	0.963	17314	1
VARS2	-6.24	8	-1.79	0.0369	743	0.896	0.963	17313	1
LDLRAD3	-6.24	8	-1.79	0.0369	744	0.896	0.963	17312	1
CDKN1B	-6.24	8	-1.79	0.037	745	0.896	0.963	17311	1
KLLN	-6.24	8	-1.79	0.037	746	0.895	0.963	17310	1
TAS2R31	-6.24	8	-1.79	0.037	747	0.894	0.963	17309	1
OR10R2	-6.23	8	-1.79	0.037	748	0.893	0.963	17308	1
ATP11A	-6.23	8	-1.79	0.0371	749	0.894	0.963	17307	1
GPX3	-6.23	8	-1.78	0.0372	750	0.894	0.963	17306	1
NPC1	-6.23	8	-1.78	0.0372	751	0.894	0.963	17305	1
EIF2S3L	-6.23	8	-1.78	0.0372	752	0.894	0.963	17304	1
METTL1	-6.22	8	-1.78	0.0373	753	0.894	0.963	17303	1
HHATL	-6.22	8	-1.78	0.0373	754	0.894	0.963	17302	1
RAD54L2	-6.2	8	-1.78	0.0377	755	0.902	0.962	17301	1
CXCL1	-5.37	6	-1.78	0.0378	756	0.903	0.962	17300	1
KRTAP19-1	-3.1	2	-1.78	0.0378	757	0.902	0.962	17299	1
C2orf66	-6.2	8	-1.78	0.0379	758	0.903	0.962	17298	1
OR5B17	-6.19	8	-1.78	0.0379	759	0.903	0.962	17297	1
OR2A12	-6.19	8	-1.77	0.0381	760	0.906	0.962	17296	1
IL17F	-6.18	8	-1.77	0.0382	761	0.906	0.962	17295	1
DZIP1	-6.18	8	-1.77	0.0383	762	0.907	0.962	17294	1
RBM27	-6.18	8	-1.77	0.0383	763	0.907	0.962	17293	1
BTBD18	-6.18	8	-1.77	0.0384	764	0.907	0.962	17292	1
HCN2	-6.17	8	-1.77	0.0384	765	0.907	0.962	17291	1
ADAD1	-6.17	8	-1.77	0.0384	766	0.906	0.962	17290	1
ZNF878	-3.09	2	-1.77	0.0384	767	0.905	0.962	17289	1
RGMB	-6.17	8	-1.77	0.0385	768	0.904	0.962	17288	1
SNRPC	-6.17	8	-1.77	0.0385	769	0.904	0.962	17287	1
VMA21	-6.17	8	-1.77	0.0385	770	0.903	0.961	17286	1
C17orf58	-6.17	8	-1.77	0.0385	771	0.902	0.961	17285	1
TMPRSS11B	-6.17	8	-1.77	0.0386	772	0.903	0.961	17284	1
HR	-6.16	8	-1.77	0.0387	773	0.904	0.961	17283	1
ZNF561	-6.16	8	-1.76	0.0388	774	0.905	0.961	17282	1
CHRDL1	-6.16	8	-1.76	0.0388	775	0.904	0.961	17281	1
C11orf42	-6.15	8	-1.76	0.0391	776	0.909	0.961	17280	1
PHLDA1	-6.15	8	-1.76	0.0391	777	0.909	0.961	17279	1
TONSL	-6.15	8	-1.76	0.0391	778	0.908	0.961	17278	1
RHOT1	-6.14	8	-1.76	0.0393	779	0.91	0.961	17277	1
COX14	-6.14	8	-1.76	0.0393	780	0.909	0.961	17276	1
C13orf35	-6.14	8	-1.76	0.0393	781	0.908	0.961	17275	1
CIR1	-6.14	8	-1.76	0.0393	782	0.908	0.961	17274	1
CNTNAP1	-6.13	8	-1.76	0.0394	783	0.909	0.961	17273	1
PEX13	-6.13	8	-1.76	0.0394	784	0.908	0.961	17272	1
ANKRD62	-6.13	8	-1.76	0.0396	785	0.91	0.96	17271	1
CPNE5	-6.12	8	-1.75	0.0397	786	0.911	0.96	17270	1
EFR3B	-6.12	8	-1.75	0.0397	787	0.911	0.96	17269	1
MMP13	-6.12	8	-1.75	0.0398	788	0.911	0.96	17268	1
SEZ6	-6.12	8	-1.75	0.0398	789	0.911	0.96	17267	1
CCDC73	-6.12	8	-1.75	0.0398	790	0.911	0.96	17266	1
AP5M1	-6.11	8	-1.75	0.04	791	0.912	0.96	17265	1
KITLG	-6.11	8	-1.75	0.0401	792	0.913	0.96	17264	1
TMEM53	-6.11	8	-1.75	0.0401	793	0.913	0.96	17263	1
RORA	-6.1	8	-1.75	0.0402	794	0.915	0.96	17262	1
VPS36	-6.1	8	-1.75	0.0402	795	0.914	0.96	17261	1
BRPF1	-6.1	8	-1.75	0.0403	796	0.913	0.96	17260	1
TALDO1	-6.09	8	-1.75	0.0405	797	0.917	0.96	17259	1
RWDD1	-6.09	8	-1.74	0.0405	798	0.917	0.959	17258	1
EBAG9	-6.09	8	-1.74	0.0406	799	0.918	0.959	17257	1
CCDC113	-6.08	8	-1.74	0.0407	800	0.918	0.959	17256	1
C5orf63	-6.08	8	-1.74	0.0407	801	0.917	0.959	17255	1
PVR	-6.08	8	-1.74	0.0407	802	0.917	0.959	17254	1
C12orf74	-6.08	8	-1.74	0.0408	803	0.917	0.959	17253	1
CYTH1	-6.07	8	-1.74	0.0409	804	0.919	0.959	17252	1
RAB24	-6.07	8	-1.74	0.041	805	0.921	0.959	17251	1
ABL1	-6.07	8	-1.74	0.041	806	0.919	0.959	17250	1
BAALC	-6.07	8	-1.74	0.0411	807	0.92	0.959	17249	1
BSG	-6.06	8	-1.74	0.0413	808	0.922	0.959	17248	1
PFKFB3	-6.06	8	-1.74	0.0413	809	0.921	0.959	17247	1
GOSR1	-6.06	8	-1.74	0.0413	810	0.921	0.959	17246	1
CXCR4	-6.05	8	-1.73	0.0414	811	0.922	0.959	17245	1
FAM83E	-6.05	8	-1.73	0.0415	812	0.923	0.958	17244	1
GSG1L	-6.05	8	-1.73	0.0416	813	0.924	0.958	17243	1
FYB	-6.05	8	-1.73	0.0416	814	0.923	0.958	17242	1
INPP5J	-6.04	8	-1.73	0.0417	815	0.923	0.958	17241	1
SLC35G5	-3.02	2	-1.73	0.0418	816	0.925	0.958	17240	1
KCNRG	-6.04	8	-1.73	0.0419	817	0.925	0.958	17239	1
HOXB6	-6.03	8	-1.73	0.0419	818	0.925	0.958	17238	1
MMD	-6.03	8	-1.73	0.042	819	0.926	0.958	17237	1
TP53BP2	-6.03	8	-1.73	0.042	820	0.925	0.958	17236	1
CATSPERG	-6.03	8	-1.73	0.042	821	0.925	0.958	17235	1
PCBD2	-6.03	8	-1.73	0.0421	822	0.924	0.958	17234	1
RPLP0	-6.03	8	-1.73	0.0422	823	0.925	0.958	17233	1
TMEM120B	-6.02	8	-1.72	0.0423	824	0.927	0.958	17232	1
CCDC92	-5.21	6	-1.72	0.0423	825	0.926	0.958	17231	1
IKZF3	-6.02	8	-1.72	0.0424	826	0.926	0.958	17230	1
MRPL1	-6.02	8	-1.72	0.0424	827	0.925	0.958	17229	1
KLHL41	-6.01	8	-1.72	0.0424	828	0.925	0.958	17228	1
ASIC2	-6.01	8	-1.72	0.0424	829	0.924	0.958	17227	1
PABPC3	-6.01	8	-1.72	0.0425	830	0.924	0.958	17226	1
DPP9	-6.01	8	-1.72	0.0425	831	0.924	0.957	17225	1
RBM12B	-6.01	8	-1.72	0.0425	832	0.923	0.957	17224	1
RP11-408E5.4	-4.25	4	-1.72	0.0426	833	0.923	0.957	17223	1
CBX7	-6	8	-1.72	0.0427	834	0.925	0.957	17222	1
ANKRD28	-6	8	-1.72	0.0428	835	0.926	0.957	17221	1
ZNF142	-6	8	-1.72	0.0428	836	0.925	0.957	17220	1
MRPL24	-6	8	-1.72	0.0428	837	0.924	0.957	17219	1
TMA16	-6	8	-1.72	0.0429	838	0.924	0.957	17218	1
IL31RA	-5.99	8	-1.72	0.043	839	0.924	0.957	17217	1
MBIP	-5.99	8	-1.72	0.0432	840	0.928	0.957	17216	1
C1orf27	-5.98	8	-1.71	0.0433	841	0.929	0.957	17215	1
NAAA	-5.98	8	-1.71	0.0433	842	0.928	0.957	17214	1
VPS41	-5.98	8	-1.71	0.0433	843	0.928	0.957	17213	1
KIAA0368	-5.98	8	-1.71	0.0433	844	0.927	0.957	17212	1
ATP11B	-5.98	8	-1.71	0.0435	845	0.929	0.957	17211	1
CEP72	-5.97	8	-1.71	0.0435	846	0.929	0.956	17210	1
MED8	-5.59	7	-1.71	0.0436	847	0.928	0.956	17209	1
ELL2	-5.97	8	-1.71	0.0436	848	0.928	0.956	17208	1
SELL	-5.96	8	-1.71	0.0438	849	0.931	0.956	17207	1
KIF23	-5.96	8	-1.71	0.0438	850	0.93	0.956	17206	1
CCL25	-5.96	8	-1.71	0.0439	851	0.93	0.956	17205	1
ARL14EP	-5.95	8	-1.71	0.044	852	0.933	0.956	17204	1
FBXO46	-5.94	8	-1.7	0.0443	853	0.937	0.956	17203	1
ZNF177	-5.94	8	-1.7	0.0443	854	0.937	0.956	17202	1
LIG3	-5.94	8	-1.7	0.0444	855	0.938	0.956	17201	1
CDIPT	-5.55	7	-1.7	0.0444	856	0.937	0.956	17200	1
ZMIZ1	-5.94	8	-1.7	0.0445	857	0.937	0.956	17199	1
AQP6	-5.93	8	-1.7	0.0445	858	0.937	0.955	17198	1
ARHGAP8	-5.93	8	-1.7	0.0446	859	0.937	0.955	17197	1
YIPF2	-5.93	8	-1.7	0.0446	860	0.936	0.955	17196	1
DAPK3	-5.93	8	-1.7	0.0446	861	0.935	0.955	17195	1
CYP2W1	-5.93	8	-1.7	0.0447	862	0.936	0.955	17194	1
SPRR4	-5.93	8	-1.7	0.0447	863	0.936	0.955	17193	1
AHNAK2	-5.92	8	-1.7	0.0448	864	0.937	0.955	17192	1
ZNF837	-5.91	8	-1.69	0.0451	865	0.941	0.955	17191	1
ZZEF1	-5.91	8	-1.69	0.0452	866	0.941	0.955	17190	1
KEAP1	-5.91	8	-1.69	0.0452	867	0.941	0.955	17189	1
C16orf86	-5.91	8	-1.69	0.0452	868	0.941	0.955	17188	1
MYF6	-5.91	8	-1.69	0.0453	869	0.941	0.955	17187	1
REEP5	-5.91	8	-1.69	0.0453	870	0.94	0.955	17186	1
KRTAP4-5	-4.18	4	-1.69	0.0454	871	0.94	0.955	17185	1
DENND1B	-5.9	8	-1.69	0.0454	872	0.941	0.955	17184	1
MESDC1	-5.9	8	-1.69	0.0454	873	0.94	0.955	17183	1
RALGAPB	-5.9	8	-1.69	0.0455	874	0.939	0.955	17182	1
CBX8	-5.9	8	-1.69	0.0455	875	0.939	0.955	17181	1
IER2	-5.9	8	-1.69	0.0455	876	0.938	0.955	17180	1
CAPN12	-5.9	8	-1.69	0.0455	877	0.937	0.954	17179	1
CCDC132	-5.9	8	-1.69	0.0455	878	0.936	0.954	17178	1
CASP16	-5.9	8	-1.69	0.0456	879	0.936	0.954	17177	1
HKR1	-5.89	8	-1.69	0.0457	880	0.937	0.954	17176	1
PLAUR	-5.89	8	-1.69	0.0457	881	0.936	0.954	17175	1
FSHR	-5.89	8	-1.69	0.0457	882	0.935	0.954	17174	1
ADORA1	-5.88	8	-1.69	0.0459	883	0.939	0.954	17173	1
TEPP	-5.88	8	-1.69	0.0459	884	0.938	0.954	17172	1
RNF145	-5.88	8	-1.69	0.0459	885	0.937	0.954	17171	1
H2AFJ	-5.88	8	-1.68	0.046	886	0.938	0.954	17170	1
GPR139	-5.88	8	-1.68	0.0461	887	0.939	0.954	17169	1
GPNMB	-5.88	8	-1.68	0.0461	888	0.938	0.954	17168	1
BRK1	-5.88	8	-1.68	0.0461	889	0.937	0.954	17167	1
DHFRL1	-2.94	2	-1.68	0.0462	890	0.937	0.954	17166	1
PIPOX	-5.87	8	-1.68	0.0463	891	0.938	0.954	17165	1
ZNF721	-5.87	8	-1.68	0.0463	892	0.938	0.954	17164	1
KRT19	-5.87	8	-1.68	0.0463	893	0.937	0.954	17163	1
ALG12	-5.87	8	-1.68	0.0463	894	0.936	0.954	17162	1
NRL	-5.87	8	-1.68	0.0464	895	0.937	0.954	17161	1
GOT1L1	-5.87	8	-1.68	0.0464	896	0.936	0.954	17160	1
CHAMP1	-5.86	8	-1.68	0.0466	897	0.937	0.953	17159	1
CPLX4	-5.86	8	-1.68	0.0466	898	0.938	0.953	17158	1
KLHDC1	-5.86	8	-1.68	0.0467	899	0.937	0.953	17157	1
IL37	-5.86	8	-1.68	0.0467	900	0.936	0.953	17156	1
MTERFD3	-5.86	8	-1.68	0.0467	901	0.936	0.953	17155	1
ARHGAP39	-5.86	8	-1.68	0.0467	902	0.935	0.953	17154	1
EPHB4	-5.85	8	-1.68	0.0467	903	0.935	0.953	17153	1
C3orf52	-5.85	8	-1.68	0.0468	904	0.934	0.953	17152	1
ERBB4	-5.85	8	-1.68	0.0468	905	0.933	0.953	17151	1
NKX6-1	-5.85	8	-1.68	0.0469	906	0.934	0.953	17150	1
ATP7A	-5.85	8	-1.68	0.0469	907	0.934	0.953	17149	1
KCNQ2	-5.85	8	-1.67	0.047	908	0.935	0.953	17148	1
DNAL1	-5.84	8	-1.67	0.0471	909	0.935	0.953	17147	1
CD14	-5.84	8	-1.67	0.0471	910	0.934	0.953	17146	1
BRMS1	-5.84	8	-1.67	0.0473	911	0.937	0.953	17145	1
SEZ6L2	-5.84	8	-1.67	0.0473	912	0.936	0.953	17144	1
UBR3	-5.84	8	-1.67	0.0473	913	0.934	0.953	17143	1
CARS	-5.83	8	-1.67	0.0473	914	0.935	0.953	17142	1
FER1L6	-5.83	8	-1.67	0.0474	915	0.934	0.953	17141	1
ZMYND15	-5.83	8	-1.67	0.0474	916	0.934	0.953	17140	1
MGAT3	-5.83	8	-1.67	0.0475	917	0.934	0.953	17139	1
MRPS18C	-5.83	8	-1.67	0.0475	918	0.934	0.952	17138	1
NOL11	-5.83	8	-1.67	0.0475	919	0.934	0.952	17137	1
SKP2	-5.83	8	-1.67	0.0476	920	0.934	0.952	17136	1
MUC20	-5.82	8	-1.67	0.0476	921	0.934	0.952	17135	1
TLCD2	-5.82	8	-1.67	0.0477	922	0.933	0.952	17134	1
MRPL54	-5.82	8	-1.67	0.0477	923	0.932	0.952	17133	1
MYL9	-5.82	8	-1.67	0.0477	924	0.933	0.952	17132	1
IGFBP5	-5.82	8	-1.67	0.0478	925	0.934	0.952	17131	1
ALS2CR11	-5.82	8	-1.67	0.0479	926	0.933	0.952	17130	1
MBTPS2	-5.81	8	-1.67	0.0479	927	0.933	0.952	17129	1
BCR	-5.81	8	-1.67	0.0479	928	0.933	0.952	17128	1
KANSL1	-5.81	8	-1.67	0.048	929	0.932	0.952	17127	1
MYO18A	-5.81	8	-1.66	0.0481	930	0.934	0.952	17126	1
UGT2B10	-4.1	4	-1.66	0.0482	931	0.935	0.952	17125	1
NRSN1	-5.8	8	-1.66	0.0482	932	0.935	0.952	17124	1
VEGFC	-5.8	8	-1.66	0.0484	933	0.936	0.952	17123	1
TSC22D4	-5.79	8	-1.66	0.0485	934	0.937	0.952	17122	1
DOHH	-5.79	8	-1.66	0.0486	935	0.939	0.951	17121	1
FDXR	-5.78	8	-1.66	0.0489	936	0.944	0.951	17120	1
ZNF396	-5.78	8	-1.65	0.049	937	0.944	0.951	17119	1
LMO1	-5.77	8	-1.65	0.049	938	0.944	0.951	17118	1
RAP1GAP2	-5.77	8	-1.65	0.0491	939	0.944	0.951	17117	1
LY6G6F	-5.77	8	-1.65	0.0492	940	0.945	0.951	17116	1
CADPS2	-5.77	8	-1.65	0.0492	941	0.945	0.951	17115	1
NEUROG3	-5.77	8	-1.65	0.0493	942	0.945	0.951	17114	1
SNRNP70	-5.77	8	-1.65	0.0493	943	0.944	0.951	17113	1
USH1G	-5.76	8	-1.65	0.0495	944	0.946	0.951	17112	1
NT5C1B	-2.88	2	-1.65	0.0496	945	0.947	0.95	17111	1
MSRB3	-5.76	8	-1.65	0.0496	946	0.946	0.95	17110	1
C1RL	-5.76	8	-1.65	0.0496	947	0.945	0.95	17109	1
ZNF284	-5.76	8	-1.65	0.0496	948	0.945	0.95	17108	1
XPO5	-5.75	8	-1.65	0.0497	949	0.946	0.95	17107	1
CD160	-5.75	8	-1.65	0.0498	950	0.947	0.95	17106	1
NCAPH	-5.75	8	-1.65	0.0499	951	0.947	0.95	17105	1
CPSF3L	-5.74	8	-1.64	0.05	952	0.948	0.95	17104	1
TNFRSF19	-5.74	8	-1.64	0.0501	953	0.949	0.95	17103	1
COL5A2	-5.74	8	-1.64	0.0501	954	0.949	0.95	17102	1
ARTN	-5.73	8	-1.64	0.0503	955	0.951	0.95	17101	1
LRRD1	-5.73	8	-1.64	0.0503	956	0.95	0.95	17100	1
PKN1	-5.73	8	-1.64	0.0504	957	0.951	0.95	17099	1
TMEM220	-5.73	8	-1.64	0.0505	958	0.952	0.949	17098	1
MEFV	-5.73	8	-1.64	0.0505	959	0.951	0.949	17097	1
FAM192A	-5.72	8	-1.64	0.0506	960	0.952	0.949	17096	1
OR4K14	-5.72	8	-1.64	0.0508	961	0.954	0.949	17095	1
TARS2	-5.71	8	-1.64	0.0509	962	0.955	0.949	17094	1
C12orf45	-5.71	8	-1.64	0.0509	963	0.955	0.949	17093	1
TUBA8	-5.71	8	-1.64	0.0509	964	0.954	0.949	17092	1
CREG1	-5.71	8	-1.64	0.051	965	0.954	0.949	17091	1
CMTR1	-5.7	8	-1.63	0.0512	966	0.956	0.949	17090	1
STARD7	-5.7	8	-1.63	0.0513	967	0.957	0.949	17089	1
FOXB2	-5.69	8	-1.63	0.0515	968	0.961	0.948	17088	1
LBX1	-5.69	8	-1.63	0.0515	969	0.96	0.948	17087	1
CUL2	-5.69	8	-1.63	0.0515	970	0.959	0.948	17086	1
NID2	-5.69	8	-1.63	0.0515	971	0.958	0.948	17085	1
GRK1	-5.69	8	-1.63	0.0516	972	0.958	0.948	17084	1
HNRNPAB	-5.69	8	-1.63	0.0516	973	0.958	0.948	17083	1
ADAMTS5	-5.69	8	-1.63	0.0517	974	0.957	0.948	17082	1
DMBX1	-5.68	8	-1.63	0.0517	975	0.958	0.948	17081	1
FAM198B	-5.68	8	-1.63	0.0517	976	0.957	0.948	17080	1
SLC2A7	-5.67	8	-1.62	0.0521	977	0.963	0.948	17079	1
CRLS1	-5.67	8	-1.62	0.0522	978	0.964	0.948	17078	1
EHF	-5.67	8	-1.62	0.0522	979	0.963	0.948	17077	1
SNAPC4	-5.67	8	-1.62	0.0523	980	0.963	0.948	17076	1
LDB2	-5.67	8	-1.62	0.0523	981	0.963	0.948	17075	1
METTL18	-5.66	8	-1.62	0.0523	982	0.962	0.948	17074	1
TMEM88B	-5.66	8	-1.62	0.0525	983	0.964	0.948	17073	1
PROCA1	-5.66	8	-1.62	0.0525	984	0.964	0.947	17072	1
SYT6	-5.66	8	-1.62	0.0525	985	0.963	0.947	17071	1
RBM43	-5.65	8	-1.62	0.0527	986	0.965	0.947	17070	1
C6orf57	-5.65	8	-1.62	0.0527	987	0.964	0.947	17069	1
ATN1	-5.65	8	-1.62	0.0528	988	0.964	0.947	17068	1
CLPSL2	-5.65	8	-1.62	0.0528	989	0.964	0.947	17067	1
GRINA	-5.65	8	-1.62	0.0529	990	0.964	0.947	17066	1
ATP6V0E1	-5.65	8	-1.62	0.0529	991	0.964	0.947	17065	1
OBP2A	-2.82	2	-1.62	0.053	992	0.964	0.947	17064	1
DPP8	-5.64	8	-1.61	0.0532	993	0.967	0.947	17063	1
SSH1	-5.64	8	-1.61	0.0532	994	0.966	0.947	17062	1
THAP8	-5.64	8	-1.61	0.0532	995	0.966	0.947	17061	1
C1QTNF8	-5.64	8	-1.61	0.0532	996	0.965	0.947	17060	1
SLC8A3	-5.64	8	-1.61	0.0533	997	0.964	0.947	17059	1
KIF11	-5.27	7	-1.61	0.0533	998	0.964	0.947	17058	1
TRAF3	-5.63	8	-1.61	0.0534	999	0.965	0.947	17057	1
STX11	-5.63	8	-1.61	0.0535	1000	0.965	0.947	17056	1
PPP1R14C	-5.62	8	-1.61	0.0536	1001	0.967	0.946	17055	1
TRAF4	-5.62	8	-1.61	0.0537	1002	0.968	0.946	17054	1
SYT15	-5.62	8	-1.61	0.0538	1003	0.968	0.946	17053	1
NGFRAP1	-5.62	8	-1.61	0.0538	1004	0.968	0.946	17052	1
OR2T1	-5.62	8	-1.61	0.0539	1005	0.968	0.946	17051	1
FASN	-5.61	8	-1.61	0.0539	1006	0.968	0.946	17050	1
DLEC1	-5.61	8	-1.61	0.0539	1007	0.967	0.946	17049	1
SLC25A42	-5.61	8	-1.61	0.0541	1008	0.968	0.946	17048	1
AP1M1	-5.61	8	-1.61	0.0541	1009	0.968	0.946	17047	1
BORA	-5.61	8	-1.61	0.0541	1010	0.967	0.946	17046	1
TSHR	-5.61	8	-1.61	0.0542	1011	0.967	0.946	17045	1
SIRT2	-5.6	8	-1.6	0.0543	1012	0.969	0.946	17044	1
COMMD7	-5.6	8	-1.6	0.0543	1013	0.968	0.946	17043	1
NELFE	-5.6	8	-1.6	0.0543	1014	0.968	0.946	17042	1
SLC15A3	-5.6	8	-1.6	0.0543	1015	0.967	0.946	17041	1
ABCC10	-5.6	8	-1.6	0.0544	1016	0.967	0.946	17040	1
GGPS1	-5.6	8	-1.6	0.0545	1017	0.967	0.946	17039	1
CCRL2	-5.59	8	-1.6	0.0545	1018	0.967	0.945	17038	1
ADD3	-5.59	8	-1.6	0.0546	1019	0.968	0.945	17037	1
CST4	-4.84	6	-1.6	0.0547	1020	0.968	0.945	17036	1
MCM6	-5.59	8	-1.6	0.0547	1021	0.968	0.945	17035	1
KDM4B	-5.59	8	-1.6	0.0548	1022	0.968	0.945	17034	1
EMC1	-5.58	8	-1.6	0.055	1023	0.97	0.945	17033	1
DSC3	-5.58	8	-1.6	0.055	1024	0.969	0.945	17032	1
CSTB	-5.58	8	-1.6	0.055	1025	0.969	0.945	17031	1
RBFOX3	-5.58	8	-1.6	0.055	1026	0.968	0.945	17030	1
EPN2	-5.58	8	-1.6	0.0551	1027	0.969	0.945	17029	1
TUSC3	-5.57	8	-1.6	0.0552	1028	0.969	0.945	17028	1
RGPD2	-4.83	6	-1.6	0.0552	1029	0.968	0.945	17027	1
AMPD1	-5.57	8	-1.6	0.0553	1030	0.969	0.945	17026	1
TNFRSF11B	-5.57	8	-1.6	0.0553	1031	0.968	0.945	17025	1
RNF167	-5.57	8	-1.6	0.0553	1032	0.968	0.945	17024	1
NT5DC2	-5.57	8	-1.59	0.0554	1033	0.968	0.945	17023	1
C19orf38	-5.57	8	-1.59	0.0554	1034	0.967	0.945	17022	1
KRT34	-5.56	8	-1.59	0.0557	1035	0.972	0.944	17021	1
ARL11	-5.56	8	-1.59	0.0558	1036	0.972	0.944	17020	1
S1PR2	-5.56	8	-1.59	0.0558	1037	0.971	0.944	17019	1
KLHL26	-5.55	8	-1.59	0.0558	1038	0.971	0.944	17018	1
CHRNG	-5.55	8	-1.59	0.0559	1039	0.971	0.944	17017	1
IGSF11	-5.55	8	-1.59	0.0559	1040	0.971	0.944	17016	1
AMN	-5.55	8	-1.59	0.056	1041	0.971	0.944	17015	1
FSCN1	-5.55	8	-1.59	0.056	1042	0.971	0.944	17014	1
GID8	-5.54	8	-1.59	0.0562	1043	0.973	0.944	17013	1
RAP1GDS1	-5.54	8	-1.59	0.0564	1044	0.975	0.944	17012	1
NCALD	-5.53	8	-1.58	0.0565	1045	0.976	0.943	17011	1
SEC61B	-5.53	8	-1.58	0.0565	1046	0.976	0.943	17010	1
RNF8	-5.53	8	-1.58	0.0566	1047	0.976	0.943	17009	1
FAM69A	-5.53	8	-1.58	0.0566	1048	0.975	0.943	17008	1
RAB39B	-5.53	8	-1.58	0.0566	1049	0.975	0.943	17007	1
PPP1R12B	-5.53	8	-1.58	0.0567	1050	0.975	0.943	17006	1
TAS2R13	-5.52	8	-1.58	0.0568	1051	0.976	0.943	17005	1
KRT86	-5.52	8	-1.58	0.057	1052	0.978	0.943	17004	1
UPK3A	-5.52	8	-1.58	0.057	1053	0.977	0.943	17003	1
METTL2B	-2.76	2	-1.58	0.057	1054	0.977	0.943	17002	1
USP32	-5.52	8	-1.58	0.0571	1055	0.977	0.943	17001	1
LIF	-5.52	8	-1.58	0.0571	1056	0.976	0.943	17000	1
TRIM35	-5.51	8	-1.58	0.0572	1057	0.977	0.943	16999	1
FOXE1	-5.51	8	-1.58	0.0572	1058	0.977	0.943	16998	1
SFMBT1	-5.51	8	-1.58	0.0573	1059	0.978	0.943	16997	1
MAP4K3	-5.51	8	-1.58	0.0574	1060	0.977	0.943	16996	1
EMCN	-5.5	8	-1.58	0.0575	1061	0.978	0.943	16995	1
RXFP2	-5.5	8	-1.58	0.0575	1062	0.977	0.943	16994	1
TNPO1	-5.5	8	-1.57	0.0577	1063	0.979	0.942	16993	1
ZNF668	-5.5	8	-1.57	0.0577	1064	0.979	0.942	16992	1
NTRK1	-5.49	8	-1.57	0.0578	1065	0.979	0.942	16991	1
PAGR1	-5.49	8	-1.57	0.0578	1066	0.979	0.942	16990	1
TSPAN6	-5.49	8	-1.57	0.0578	1067	0.978	0.942	16989	1
PTCRA	-5.49	8	-1.57	0.0578	1068	0.977	0.942	16988	1
PTPLB	-5.49	8	-1.57	0.0579	1069	0.977	0.942	16987	1
KDM4E	-5.49	8	-1.57	0.0579	1070	0.977	0.942	16986	1
ZPLD1	-5.49	8	-1.57	0.0579	1071	0.977	0.942	16985	1
SLC35A2	-5.49	8	-1.57	0.0579	1072	0.976	0.942	16984	1
GJB2	-5.49	8	-1.57	0.058	1073	0.975	0.942	16983	1
FGF19	-5.49	8	-1.57	0.058	1074	0.975	0.942	16982	1
C5orf28	-5.49	8	-1.57	0.0581	1075	0.976	0.942	16981	1
CTRL	-5.48	8	-1.57	0.0582	1076	0.976	0.942	16980	1
DCUN1D2	-5.48	8	-1.57	0.0582	1077	0.976	0.942	16979	1
CDC34	-5.48	8	-1.57	0.0582	1078	0.975	0.942	16978	1
LARS2	-5.48	8	-1.57	0.0583	1079	0.975	0.942	16977	1
TMEM63A	-5.48	8	-1.57	0.0583	1080	0.974	0.942	16976	1
SCYL1	-5.47	8	-1.57	0.0584	1081	0.976	0.942	16975	1
WHAMM	-5.47	8	-1.57	0.0585	1082	0.976	0.941	16974	1
MMD2	-5.47	8	-1.57	0.0585	1083	0.976	0.941	16973	1
TBC1D15	-5.47	8	-1.57	0.0585	1084	0.975	0.941	16972	1
CC2D2A	-5.47	8	-1.57	0.0585	1085	0.974	0.941	16971	1
MDM2	-5.47	8	-1.57	0.0586	1086	0.974	0.941	16970	1
PROM2	-5.47	8	-1.57	0.0587	1087	0.975	0.941	16969	1
TRIM43	-5.47	8	-1.57	0.0587	1088	0.974	0.941	16968	1
ADAM23	-5.46	8	-1.57	0.0588	1089	0.974	0.941	16967	1
TRIM62	-5.46	8	-1.56	0.0588	1090	0.974	0.941	16966	1
GDF11	-5.46	8	-1.56	0.0588	1091	0.973	0.941	16965	1
EFCC1	-5.46	8	-1.56	0.0588	1092	0.973	0.941	16964	1
TXNDC9	-5.46	8	-1.56	0.0589	1093	0.973	0.941	16963	1
TSPAN33	-5.46	8	-1.56	0.0589	1094	0.972	0.941	16962	1
EXOSC8	-5.46	8	-1.56	0.0589	1095	0.971	0.941	16961	1
COL1A2	-5.46	8	-1.56	0.0589	1096	0.971	0.941	16960	1
SOWAHC	-5.46	8	-1.56	0.0589	1097	0.97	0.941	16959	1
NUDT4	-5.46	8	-1.56	0.059	1098	0.97	0.941	16958	1
FPGS	-5.46	8	-1.56	0.0591	1099	0.97	0.941	16957	1
LSM11	-5.45	8	-1.56	0.0592	1100	0.971	0.941	16956	1
KLF5	-5.45	8	-1.56	0.0592	1101	0.971	0.941	16955	1
ARID4B	-5.45	8	-1.56	0.0592	1102	0.971	0.941	16954	1
THRSP	-5.45	8	-1.56	0.0593	1103	0.97	0.941	16953	1
CCNT2	-5.45	8	-1.56	0.0593	1104	0.97	0.941	16952	1
STXBP4	-5.45	8	-1.56	0.0593	1105	0.969	0.941	16951	1
MAGEB1	-5.45	8	-1.56	0.0593	1106	0.969	0.941	16950	1
PCDHB14	-5.45	8	-1.56	0.0593	1107	0.968	0.941	16949	1
COX7A2L	-5.45	8	-1.56	0.0594	1108	0.968	0.941	16948	1
CFP	-5.44	8	-1.56	0.0596	1109	0.971	0.94	16947	1
ATAD2	-5.44	8	-1.56	0.0596	1110	0.97	0.94	16946	1
SUMO4	-4.71	6	-1.56	0.0597	1111	0.97	0.94	16945	1
WARS2	-5.44	8	-1.56	0.0597	1112	0.969	0.94	16944	1
KRT6A	-3.84	4	-1.56	0.0599	1113	0.972	0.94	16943	1
DLL1	-5.42	8	-1.55	0.0603	1114	0.977	0.94	16942	1
VOPP1	-5.42	8	-1.55	0.0603	1115	0.977	0.94	16941	1
HOOK2	-5.42	8	-1.55	0.0603	1116	0.976	0.94	16940	1
IL17C	-5.42	8	-1.55	0.0603	1117	0.975	0.94	16939	1
SLC30A10	-5.42	8	-1.55	0.0604	1118	0.976	0.94	16938	1
MARCH5	-5.42	8	-1.55	0.0604	1119	0.975	0.94	16937	1
HSPA8	-5.41	8	-1.55	0.0606	1120	0.977	0.939	16936	1
ST3GAL5	-5.41	8	-1.55	0.0606	1121	0.976	0.939	16935	1
MLC1	-5.41	8	-1.55	0.0607	1122	0.976	0.939	16934	1
SSR1	-5.41	8	-1.55	0.0607	1123	0.976	0.939	16933	1
CAPN6	-5.41	8	-1.55	0.0608	1124	0.976	0.939	16932	1
NELL2	-5.4	8	-1.55	0.061	1125	0.979	0.939	16931	1
FGF23	-5.4	8	-1.55	0.061	1126	0.978	0.939	16930	1
BRIX1	-5.4	8	-1.55	0.061	1127	0.978	0.939	16929	1
NAT8L	-2.7	2	-1.55	0.0611	1128	0.978	0.939	16928	1
TARM1	-5.39	8	-1.54	0.0612	1129	0.979	0.939	16927	1
SPTLC1	-5.39	8	-1.54	0.0613	1130	0.98	0.939	16926	1
TANC1	-5.39	8	-1.54	0.0613	1131	0.979	0.939	16925	1
ZFYVE16	-5.39	8	-1.54	0.0614	1132	0.979	0.939	16924	1
OR10G2	-5.39	8	-1.54	0.0614	1133	0.978	0.939	16923	1
ZNF365	-5.39	8	-1.54	0.0614	1134	0.978	0.939	16922	1
NRP1	-5.39	8	-1.54	0.0614	1135	0.977	0.939	16921	1
KCNH4	-5.39	8	-1.54	0.0615	1136	0.977	0.939	16920	1
BRDT	-5.39	8	-1.54	0.0615	1137	0.976	0.939	16919	1
SUPT7L	-5.39	8	-1.54	0.0615	1138	0.976	0.939	16918	1
POU4F2	-5.39	8	-1.54	0.0615	1139	0.975	0.938	16917	1
CYB5D2	-5.38	8	-1.54	0.0615	1140	0.975	0.938	16916	1
HSD17B11	-5.38	8	-1.54	0.0616	1141	0.975	0.938	16915	1
GTF2I	-5.38	8	-1.54	0.0617	1142	0.976	0.938	16914	1
GMPPB	-4.66	6	-1.54	0.0618	1143	0.976	0.938	16913	1
VBP1	-5.37	8	-1.54	0.0619	1144	0.977	0.938	16912	1
KCNU1	-5.37	8	-1.54	0.062	1145	0.977	0.938	16911	1
KDM8	-5.37	8	-1.54	0.062	1146	0.977	0.938	16910	1
DDIT4	-5.37	8	-1.54	0.0621	1147	0.977	0.938	16909	1
RRAGC	-5.37	8	-1.54	0.0622	1148	0.978	0.938	16908	1
ADAM22	-5.36	8	-1.54	0.0622	1149	0.978	0.938	16907	1
DRD5	-5.36	8	-1.54	0.0622	1150	0.977	0.938	16906	1
RDX	-5.36	8	-1.54	0.0623	1151	0.977	0.938	16905	1
FGF4	-5.36	8	-1.53	0.0624	1152	0.979	0.938	16904	1
UBE2V2	-5.36	8	-1.53	0.0625	1153	0.979	0.937	16903	1
SYNE2	-5.35	8	-1.53	0.0627	1154	0.981	0.937	16902	1
SLC39A6	-5.35	8	-1.53	0.0627	1155	0.981	0.937	16901	1
PA2G4	-5.35	8	-1.53	0.0628	1156	0.981	0.937	16900	1
TOM1	-5.35	8	-1.53	0.0628	1157	0.98	0.937	16899	1
PCDH11Y	-3.78	4	-1.53	0.0629	1158	0.981	0.937	16898	1
SOX12	-5.34	8	-1.53	0.063	1159	0.981	0.937	16897	1
IL4R	-5.34	8	-1.53	0.063	1160	0.981	0.937	16896	1
CLDN10	-5.34	8	-1.53	0.0631	1161	0.981	0.937	16895	1
ZNF574	-5.34	8	-1.53	0.0631	1162	0.981	0.937	16894	1
NXPE3	-5.34	8	-1.53	0.0632	1163	0.981	0.937	16893	1
UNC5B	-5.34	8	-1.53	0.0633	1164	0.981	0.937	16892	1
SSR4	-5.33	8	-1.53	0.0634	1165	0.982	0.937	16891	1
PRB4	-5.33	8	-1.53	0.0634	1166	0.981	0.937	16890	1
ZMYM2	-5.33	8	-1.53	0.0634	1167	0.981	0.937	16889	1
CCDC148	-5.33	8	-1.53	0.0634	1168	0.98	0.937	16888	1
OR7C1	-5.33	8	-1.53	0.0634	1169	0.98	0.937	16887	1
KIAA0232	-5.33	8	-1.53	0.0634	1170	0.979	0.937	16886	1
RPRM	-5.33	8	-1.53	0.0634	1171	0.978	0.937	16885	1
KNTC1	-5.33	8	-1.53	0.0636	1172	0.98	0.936	16884	1
IFNL1	-5.33	8	-1.53	0.0636	1173	0.979	0.936	16883	1
TEX29	-5.32	8	-1.52	0.0637	1174	0.98	0.936	16882	1
PGK1	-5.32	8	-1.52	0.0637	1175	0.98	0.936	16881	1
TMEM106B	-5.32	8	-1.52	0.0638	1176	0.98	0.936	16880	1
ARHGAP31	-5.32	8	-1.52	0.0638	1177	0.979	0.936	16879	1
NSG2	-5.31	8	-1.52	0.0641	1178	0.983	0.936	16878	1
KIAA1107	-5.31	8	-1.52	0.0642	1179	0.983	0.936	16877	1
KCNJ6	-5.31	8	-1.52	0.0642	1180	0.982	0.936	16876	1
OR1M1	-5.31	8	-1.52	0.0642	1181	0.981	0.936	16875	1
ZNF575	-5.31	8	-1.52	0.0643	1182	0.983	0.936	16874	1
PPP1R27	-5.31	8	-1.52	0.0643	1183	0.982	0.936	16873	1
MRPL46	-5.3	8	-1.52	0.0644	1184	0.982	0.936	16872	1
KCTD14	-5.3	8	-1.52	0.0645	1185	0.982	0.936	16871	1
SULT2A1	-5.3	8	-1.52	0.0645	1186	0.982	0.935	16870	1
HMGN2	-4.59	6	-1.52	0.0645	1187	0.982	0.935	16869	1
KRT23	-5.3	8	-1.52	0.0646	1188	0.981	0.935	16868	1
ZSCAN4	-5.3	8	-1.52	0.0646	1189	0.98	0.935	16867	1
ARHGAP6	-5.3	8	-1.52	0.0646	1190	0.98	0.935	16866	1
PSAT1	-5.3	8	-1.52	0.0646	1191	0.979	0.935	16865	1
RAD54B	-5.3	8	-1.52	0.0646	1192	0.979	0.935	16864	1
C9orf16	-5.3	8	-1.52	0.0647	1193	0.978	0.935	16863	1
HNRNPLL	-5.3	8	-1.52	0.0647	1194	0.978	0.935	16862	1
TLE6	-5.3	8	-1.52	0.0647	1195	0.977	0.935	16861	1
MIER2	-5.3	8	-1.52	0.0647	1196	0.977	0.935	16860	1
KRT13	-5.29	8	-1.51	0.0649	1197	0.979	0.935	16859	1
NAT8	-5.29	8	-1.51	0.065	1198	0.979	0.935	16858	1
ATCAY	-5.29	8	-1.51	0.065	1199	0.978	0.935	16857	1
GALNT9	-5.29	8	-1.51	0.065	1200	0.977	0.935	16856	1
UBE2A	-4.58	6	-1.51	0.065	1201	0.978	0.935	16855	1
CD3E	-5.29	8	-1.51	0.0651	1202	0.977	0.935	16854	1
CELSR1	-5.29	8	-1.51	0.0651	1203	0.977	0.935	16853	1
MON2	-5.28	8	-1.51	0.0651	1204	0.977	0.935	16852	1
PLAT	-5.28	8	-1.51	0.0652	1205	0.977	0.935	16851	1
VMO1	-5.28	8	-1.51	0.0653	1206	0.977	0.935	16850	1
EARS2	-5.28	8	-1.51	0.0654	1207	0.978	0.935	16849	1
CTNS	-5.27	8	-1.51	0.0656	1208	0.98	0.934	16848	1
ZNF740	-5.27	8	-1.51	0.0657	1209	0.98	0.934	16847	1
FES	-5.27	8	-1.51	0.0658	1210	0.982	0.934	16846	1
CAD	-5.27	8	-1.51	0.0658	1211	0.981	0.934	16845	1
TRMT61B	-5.26	8	-1.51	0.0658	1212	0.981	0.934	16844	1
FRMPD4	-5.26	8	-1.51	0.0659	1213	0.982	0.934	16843	1
PRRT1	-4.56	6	-1.51	0.066	1214	0.981	0.934	16842	1
UNG	-5.26	8	-1.51	0.066	1215	0.981	0.934	16841	1
PDE6B	-5.26	8	-1.51	0.066	1216	0.98	0.934	16840	1
RPL35	-5.26	8	-1.51	0.0661	1217	0.98	0.934	16839	1
ASCL5	-5.26	8	-1.51	0.0661	1218	0.98	0.934	16838	1
DYRK1A	-5.26	8	-1.5	0.0662	1219	0.98	0.934	16837	1
SLC20A1	-5.26	8	-1.5	0.0662	1220	0.979	0.934	16836	1
TMCO6	-5.25	8	-1.5	0.0663	1221	0.98	0.934	16835	1
KLF17	-5.25	8	-1.5	0.0663	1222	0.98	0.934	16834	1
ZNF829	-5.25	8	-1.5	0.0665	1223	0.982	0.934	16833	1
WWC2	-5.25	8	-1.5	0.0665	1224	0.981	0.934	16832	1
SFTA2	-5.25	8	-1.5	0.0665	1225	0.98	0.933	16831	1
CTNND1	-5.24	8	-1.5	0.0666	1226	0.981	0.933	16830	1
SH3TC1	-5.24	8	-1.5	0.0666	1227	0.981	0.933	16829	1
RPN1	-5.24	8	-1.5	0.0668	1228	0.982	0.933	16828	1
AGPS	-5.24	8	-1.5	0.0668	1229	0.981	0.933	16827	1
SHCBP1	-5.24	8	-1.5	0.0669	1230	0.982	0.933	16826	1
PLEKHA7	-5.24	8	-1.5	0.0669	1231	0.981	0.933	16825	1
WDR70	-5.23	8	-1.5	0.0669	1232	0.981	0.933	16824	1
DLG4	-4.9	7	-1.5	0.067	1233	0.981	0.933	16823	1
GLIPR1	-5.23	8	-1.5	0.067	1234	0.98	0.933	16822	1
PLEKHF1	-5.23	8	-1.5	0.067	1235	0.98	0.933	16821	1
TBKBP1	-5.23	8	-1.5	0.067	1236	0.979	0.933	16820	1
TRIM5	-5.23	8	-1.5	0.0671	1237	0.979	0.933	16819	1
KRBA2	-5.23	8	-1.5	0.0671	1238	0.979	0.933	16818	1
NAE1	-5.23	8	-1.5	0.0672	1239	0.98	0.933	16817	1
WNK2	-5.23	8	-1.5	0.0673	1240	0.98	0.933	16816	1
EFCAB5	-5.22	8	-1.5	0.0674	1241	0.98	0.933	16815	1
FAM213B	-5.22	8	-1.5	0.0674	1242	0.98	0.933	16814	1
C17orf78	-5.22	8	-1.49	0.0676	1243	0.982	0.932	16813	1
VENTX	-5.21	8	-1.49	0.0678	1244	0.983	0.932	16812	1
KIF3A	-5.21	8	-1.49	0.0678	1245	0.984	0.932	16811	1
TRIM23	-5.2	8	-1.49	0.0681	1246	0.986	0.932	16810	1
METTL3	-5.2	8	-1.49	0.0681	1247	0.987	0.932	16809	1
PIGS	-5.2	8	-1.49	0.0682	1248	0.987	0.932	16808	1
C2orf49	-5.2	8	-1.49	0.0683	1249	0.987	0.932	16807	1
GPIHBP1	-5.2	8	-1.49	0.0683	1250	0.987	0.932	16806	1
CCDC11	-5.2	8	-1.49	0.0684	1251	0.987	0.932	16805	1
KANSL3	-5.2	8	-1.49	0.0684	1252	0.986	0.932	16804	1
MFSD1	-5.19	8	-1.49	0.0686	1253	0.988	0.931	16803	1
TP53INP1	-5.18	8	-1.48	0.0689	1254	0.993	0.931	16802	1
C1orf147	-5.18	8	-1.48	0.069	1255	0.992	0.931	16801	1
FJX1	-5.18	8	-1.48	0.069	1256	0.992	0.931	16800	1
EFCAB13	-5.18	8	-1.48	0.0691	1257	0.992	0.931	16799	1
YEATS4	-5.18	8	-1.48	0.0691	1258	0.992	0.931	16798	1
MAGEB16	-5.18	8	-1.48	0.0691	1259	0.991	0.931	16797	1
FGA	-5.18	8	-1.48	0.0692	1260	0.991	0.931	16796	1
EMC8	-5.18	8	-1.48	0.0692	1261	0.991	0.931	16795	1
UGT1A10	-3.66	4	-1.48	0.0692	1262	0.99	0.931	16794	1
APOLD1	-5.17	8	-1.48	0.0693	1263	0.99	0.931	16793	1
AP1S3	-5.17	8	-1.48	0.0693	1264	0.99	0.931	16792	1
RAB5B	-5.17	8	-1.48	0.0693	1265	0.989	0.931	16791	1
C2CD2L	-5.17	8	-1.48	0.0693	1266	0.989	0.931	16790	1
LRRC4	-5.17	8	-1.48	0.0694	1267	0.989	0.931	16789	1
RAB20	-5.17	8	-1.48	0.0695	1268	0.989	0.931	16788	1
DCUN1D1	-5.17	8	-1.48	0.0695	1269	0.989	0.93	16787	1
GPR63	-5.17	8	-1.48	0.0696	1270	0.989	0.93	16786	1
EHD1	-5.16	8	-1.48	0.0696	1271	0.989	0.93	16785	1
RAB36	-5.16	8	-1.48	0.0696	1272	0.988	0.93	16784	1
GABARAP	-5.16	8	-1.48	0.0696	1273	0.987	0.93	16783	1
TAF6	-5.16	8	-1.48	0.0697	1274	0.987	0.93	16782	1
TMEM143	-5.16	8	-1.48	0.0697	1275	0.987	0.93	16781	1
PITPNC1	-5.16	8	-1.48	0.0698	1276	0.987	0.93	16780	1
PDIA4	-5.16	8	-1.48	0.0698	1277	0.987	0.93	16779	1
EGFP	-12.1	44	-1.48	0.0698	1278	0.986	0.93	16778	1
DUS1L	-5.16	8	-1.48	0.0699	1279	0.987	0.93	16777	1
SERPINF2	-5.16	8	-1.48	0.0699	1280	0.986	0.93	16776	1
BTC	-5.15	8	-1.47	0.0701	1281	0.988	0.93	16775	1
ARHGAP5	-5.15	8	-1.47	0.0702	1282	0.988	0.93	16774	1
TRIM32	-5.15	8	-1.47	0.0702	1283	0.988	0.93	16773	1
TACC2	-5.15	8	-1.47	0.0702	1284	0.988	0.93	16772	1
THOC7	-5.15	8	-1.47	0.0702	1285	0.987	0.93	16771	1
PAH	-5.15	8	-1.47	0.0703	1286	0.986	0.93	16770	1
TAF1D	-5.14	8	-1.47	0.0705	1287	0.989	0.93	16769	1
OR51I1	-5.14	8	-1.47	0.0705	1288	0.989	0.929	16768	1
CSHL1	-4.45	6	-1.47	0.0706	1289	0.989	0.929	16767	1
SYDE2	-5.14	8	-1.47	0.0706	1290	0.988	0.929	16766	1
SPPL3	-5.14	8	-1.47	0.0707	1291	0.988	0.929	16765	1
UBALD1	-5.14	8	-1.47	0.0707	1292	0.988	0.929	16764	1
GOLM1	-5.14	8	-1.47	0.0707	1293	0.988	0.929	16763	1
ALDH1A1	-5.14	8	-1.47	0.0707	1294	0.987	0.929	16762	1
DZIP1L	-5.14	8	-1.47	0.0707	1295	0.986	0.929	16761	1
SGCA	-5.13	8	-1.47	0.0708	1296	0.986	0.929	16760	1
CECR2	-5.13	8	-1.47	0.0709	1297	0.987	0.929	16759	1
MAPRE2	-5.13	8	-1.47	0.0709	1298	0.987	0.929	16758	1
LILRA3	-3.63	4	-1.47	0.071	1299	0.987	0.929	16757	1
ZNF318	-5.13	8	-1.47	0.071	1300	0.987	0.929	16756	1
TYW1	-5.12	8	-1.47	0.0712	1301	0.987	0.929	16755	1
KCTD3	-5.12	8	-1.47	0.0713	1302	0.989	0.929	16754	1
KRTAP13-2	-5.12	8	-1.47	0.0714	1303	0.989	0.929	16753	1
GPR50	-5.11	8	-1.46	0.0716	1304	0.991	0.928	16752	1
FBXO5	-5.11	8	-1.46	0.0716	1305	0.991	0.928	16751	1
SDC3	-5.11	8	-1.46	0.0717	1306	0.991	0.928	16750	1
ALKBH3	-5.11	8	-1.46	0.0717	1307	0.991	0.928	16749	1
ZDHHC7	-5.11	8	-1.46	0.0718	1308	0.99	0.928	16748	1
VCAM1	-5.11	8	-1.46	0.0718	1309	0.99	0.928	16747	1
HIPK1	-5.11	8	-1.46	0.0718	1310	0.99	0.928	16746	1
ORC2	-5.11	8	-1.46	0.0718	1311	0.989	0.928	16745	1
ECI1	-5.11	8	-1.46	0.0719	1312	0.99	0.928	16744	1
CRABP1	-5.11	8	-1.46	0.0719	1313	0.989	0.928	16743	1
TMEM244	-5.11	8	-1.46	0.0719	1314	0.988	0.928	16742	1
PFDN5	-5.1	8	-1.46	0.0719	1315	0.988	0.928	16741	1
ARMC4	-5.1	8	-1.46	0.072	1316	0.987	0.928	16740	1
KLF3	-5.1	8	-1.46	0.072	1317	0.988	0.928	16739	1
FAM96A	-5.1	8	-1.46	0.0721	1318	0.987	0.928	16738	1
SDF2	-5.1	8	-1.46	0.0721	1319	0.987	0.928	16737	1
SCN1A	-5.1	8	-1.46	0.0722	1320	0.987	0.928	16736	1
UNC80	-5.1	8	-1.46	0.0722	1321	0.987	0.928	16735	1
HSD11B1	-5.1	8	-1.46	0.0723	1322	0.987	0.928	16734	1
FAM3B	-5.1	8	-1.46	0.0723	1323	0.986	0.928	16733	1
STATH	-4.41	6	-1.46	0.0723	1324	0.986	0.928	16732	1
TOB1	-5.09	8	-1.46	0.0724	1325	0.987	0.928	16731	1
DUS3L	-5.09	8	-1.46	0.0725	1326	0.987	0.928	16730	1
EFHC1	-5.09	8	-1.46	0.0725	1327	0.987	0.927	16729	1
DNAL4	-5.09	8	-1.46	0.0725	1328	0.986	0.927	16728	1
DEFB131	-2.54	2	-1.46	0.0726	1329	0.986	0.927	16727	1
MRPS26	-5.08	8	-1.46	0.0728	1330	0.988	0.927	16726	1
ASF1B	-5.08	8	-1.46	0.0728	1331	0.988	0.927	16725	1
ANKRD13A	-5.08	8	-1.45	0.0729	1332	0.988	0.927	16724	1
PTPN9	-5.08	8	-1.45	0.0729	1333	0.987	0.927	16723	1
FLII	-5.08	8	-1.45	0.073	1334	0.987	0.927	16722	1
ZFYVE26	-5.08	8	-1.45	0.073	1335	0.988	0.927	16721	1
N4BP2	-5.08	8	-1.45	0.073	1336	0.987	0.927	16720	1
TMEM127	-5.08	8	-1.45	0.0731	1337	0.987	0.927	16719	1
FLRT2	-5.08	8	-1.45	0.0731	1338	0.986	0.927	16718	1
DLX1	-5.08	8	-1.45	0.0731	1339	0.986	0.927	16717	1
UBE2J1	-5.07	8	-1.45	0.0731	1340	0.986	0.927	16716	1
AICDA	-5.07	8	-1.45	0.0732	1341	0.986	0.927	16715	1
ZNF610	-5.07	8	-1.45	0.0734	1342	0.988	0.927	16714	1
B4GALNT2	-5.07	8	-1.45	0.0735	1343	0.988	0.926	16713	1
TTN	-5.06	8	-1.45	0.0735	1344	0.988	0.926	16712	1
POLG	-5.06	8	-1.45	0.0735	1345	0.987	0.926	16711	1
RUFY2	-5.06	8	-1.45	0.0736	1346	0.987	0.926	16710	1
ZNF77	-5.06	8	-1.45	0.0737	1347	0.988	0.926	16709	1
IZUMO4	-5.06	8	-1.45	0.0738	1348	0.989	0.926	16708	1
MEF2B	-5.06	8	-1.45	0.0738	1349	0.988	0.926	16707	1
SCN4A	-5.06	8	-1.45	0.0739	1350	0.988	0.926	16706	1
LECT1	-5.05	8	-1.45	0.074	1351	0.989	0.926	16705	1
MAML1	-5.05	8	-1.45	0.074	1352	0.988	0.926	16704	1
RRP9	-5.05	8	-1.45	0.074	1353	0.988	0.926	16703	1
ABHD5	-5.05	8	-1.45	0.074	1354	0.987	0.926	16702	1
TCF4	-5.05	8	-1.45	0.0741	1355	0.987	0.926	16701	1
SPOPL	-5.05	8	-1.45	0.0741	1356	0.987	0.926	16700	1
FHIT	-5.05	8	-1.45	0.0742	1357	0.987	0.926	16699	1
PRMT1	-5.05	8	-1.45	0.0742	1358	0.986	0.926	16698	1
KIAA0513	-5.04	8	-1.44	0.0744	1359	0.988	0.926	16697	1
GRWD1	-4.72	7	-1.44	0.0744	1360	0.987	0.926	16696	1
NARS2	-5.04	8	-1.44	0.0745	1361	0.988	0.925	16695	1
NPAS1	-5.04	8	-1.44	0.0745	1362	0.988	0.925	16694	1
LAMP5	-5.04	8	-1.44	0.0746	1363	0.989	0.925	16693	1
ADAD2	-5.04	8	-1.44	0.0746	1364	0.988	0.925	16692	1
CACNA2D4	-5.03	8	-1.44	0.0747	1365	0.989	0.925	16691	1
CARF	-4.71	7	-1.44	0.0748	1366	0.989	0.925	16690	1
C17orf105	-5.03	8	-1.44	0.0748	1367	0.988	0.925	16689	1
MARCH9	-5.03	8	-1.44	0.0749	1368	0.988	0.925	16688	1
RAB3D	-5.03	8	-1.44	0.0751	1369	0.99	0.925	16687	1
CHRNA2	-5.03	8	-1.44	0.0751	1370	0.99	0.925	16686	1
OR2AT4	-5.01	8	-1.44	0.0755	1371	0.995	0.924	16685	1
VPS26B	-5.01	8	-1.44	0.0756	1372	0.995	0.924	16684	1
PPA2	-5.01	8	-1.43	0.0758	1373	0.996	0.924	16683	1
CCDC23	-3.54	4	-1.43	0.0758	1374	0.996	0.924	16682	1
ACVR2B	-5.01	8	-1.43	0.0759	1375	0.996	0.924	16681	1
KIAA1279	-5.01	8	-1.43	0.0759	1376	0.996	0.924	16680	1
OR4N5	-5.01	8	-1.43	0.0759	1377	0.995	0.924	16679	1
TSPYL5	-5	8	-1.43	0.076	1378	0.995	0.924	16678	1
ZBTB9	-5	8	-1.43	0.076	1379	0.995	0.924	16677	1
GAS2	-5	8	-1.43	0.076	1380	0.995	0.924	16676	1
SLC35B2	-5	8	-1.43	0.076	1381	0.994	0.924	16675	1
PTH1R	-5	8	-1.43	0.076	1382	0.993	0.924	16674	1
ZNF442	-3.54	4	-1.43	0.076	1383	0.993	0.924	16673	1
SFSWAP	-4.68	7	-1.43	0.0761	1384	0.993	0.924	16672	1
GRN	-5	8	-1.43	0.0761	1385	0.992	0.924	16671	1
ADAM2	-5	8	-1.43	0.0761	1386	0.992	0.924	16670	1
CARKD	-5	8	-1.43	0.0763	1387	0.993	0.924	16669	1
ST3GAL2	-5	8	-1.43	0.0763	1388	0.993	0.924	16668	1
ATP6V1D	-4.99	8	-1.43	0.0765	1389	0.994	0.923	16667	1
TMEM139	-4.99	8	-1.43	0.0766	1390	0.994	0.923	16666	1
ZNF776	-4.99	8	-1.43	0.0766	1391	0.994	0.923	16665	1
ITGA1	-4.99	8	-1.43	0.0766	1392	0.994	0.923	16664	1
ADAMTS13	-4.99	8	-1.43	0.0766	1393	0.993	0.923	16663	1
ATP9A	-4.99	8	-1.43	0.0767	1394	0.993	0.923	16662	1
TRIP12	-4.99	8	-1.43	0.0768	1395	0.994	0.923	16661	1
C12orf54	-4.98	8	-1.43	0.0769	1396	0.995	0.923	16660	1
FGF5	-4.98	8	-1.42	0.0772	1397	0.997	0.923	16659	1
HOMER1	-4.97	8	-1.42	0.0773	1398	0.998	0.923	16658	1
PATE2	-4.97	8	-1.42	0.0775	1399	1	0.922	16657	1
TRPM8	-4.96	8	-1.42	0.0777	1400	1	0.922	16656	1
GLB1L3	-4.96	8	-1.42	0.0778	1401	1	0.922	16655	1
IQCC	-4.96	8	-1.42	0.0778	1402	1	0.922	16654	1
GPR156	-4.3	6	-1.42	0.0778	1403	1	0.922	16653	1
HOMER3	-4.96	8	-1.42	0.0779	1404	1	0.922	16652	1
OR6C70	-4.96	8	-1.42	0.0779	1405	1	0.922	16651	1
ARRDC5	-4.96	8	-1.42	0.0779	1406	1	0.922	16650	1
PADI2	-4.96	8	-1.42	0.0779	1407	1	0.922	16649	1
METTL8	-4.96	8	-1.42	0.0779	1408	0.999	0.922	16648	1
FAM127B	-2.48	2	-1.42	0.078	1409	1	0.922	16647	1
SMCO3	-4.95	8	-1.42	0.0781	1410	1	0.922	16646	1
SEPHS1	-4.95	8	-1.42	0.0781	1411	1	0.922	16645	1
CXXC11	-4.94	8	-1.42	0.0785	1412	1	0.921	16644	1
HOXA11	-4.94	8	-1.41	0.0785	1413	1	0.921	16643	1
QRICH2	-4.94	8	-1.41	0.0786	1414	1	0.921	16642	1
PET112	-4.94	8	-1.41	0.0786	1415	1	0.921	16641	1
AHR	-4.94	8	-1.41	0.0786	1416	1	0.921	16640	1
RBM7	-4.94	8	-1.41	0.0787	1417	1	0.921	16639	1
ZNF267	-4.94	8	-1.41	0.0788	1418	1	0.921	16638	1
KRTAP17-1	-4.94	8	-1.41	0.0788	1419	1	0.921	16637	1
GSTM2	-4.94	8	-1.41	0.0788	1420	1	0.921	16636	1
PIK3CB	-4.94	8	-1.41	0.0789	1421	1	0.921	16635	1
MYOG	-4.93	8	-1.41	0.079	1422	1	0.921	16634	1
MMP17	-4.93	8	-1.41	0.079	1423	1	0.921	16633	1
HELLS	-4.93	8	-1.41	0.079	1424	1	0.921	16632	1
NANOGNB	-4.93	8	-1.41	0.0791	1425	1	0.921	16631	1
SFTA3	-4.93	8	-1.41	0.0792	1426	1	0.921	16630	1
ARMC7	-4.93	8	-1.41	0.0793	1427	1	0.921	16629	1
FSBP	-4.92	8	-1.41	0.0794	1428	1	0.921	16628	1
S1PR1	-4.92	8	-1.41	0.0795	1429	1	0.921	16627	1
TBX1	-4.92	8	-1.41	0.0796	1430	1.01	0.92	16626	0.999
PSMB1	-4.91	8	-1.41	0.0797	1431	1.01	0.92	16625	0.999
LST1	-4.91	8	-1.41	0.0798	1432	1.01	0.92	16624	0.999
GNB1L	-4.25	6	-1.41	0.08	1433	1.01	0.92	16623	0.999
LPL	-4.91	8	-1.41	0.08	1434	1.01	0.92	16622	0.999
BLOC1S2	-4.91	8	-1.41	0.08	1435	1.01	0.92	16621	0.999
SERF2	-4.91	8	-1.4	0.0801	1436	1.01	0.92	16620	0.999
PHF1	-4.91	8	-1.4	0.0801	1437	1.01	0.92	16619	0.999
LIMS2	-4.91	8	-1.4	0.0801	1438	1.01	0.92	16618	0.999
PRAF2	-4.9	8	-1.4	0.0802	1439	1.01	0.92	16617	0.999
FBXW5	-4.9	8	-1.4	0.0804	1440	1.01	0.92	16616	0.999
CHRNB2	-4.9	8	-1.4	0.0804	1441	1.01	0.92	16615	0.999
KLK15	-4.9	8	-1.4	0.0805	1442	1.01	0.919	16614	0.999
LCN6	-4.9	8	-1.4	0.0805	1443	1.01	0.919	16613	0.999
MEGF9	-4.89	8	-1.4	0.0807	1444	1.01	0.919	16612	0.999
ZNF449	-4.89	8	-1.4	0.0807	1445	1.01	0.919	16611	0.999
PPP1R8	-4.89	8	-1.4	0.0808	1446	1.01	0.919	16610	0.999
CTAGE5	-4.89	8	-1.4	0.0808	1447	1.01	0.919	16609	0.999
YAE1D1	-4.89	8	-1.4	0.0809	1448	1.01	0.919	16608	0.999
GZMH	-4.89	8	-1.4	0.0809	1449	1.01	0.919	16607	0.999
MDH1B	-4.89	8	-1.4	0.0809	1450	1.01	0.919	16606	0.999
GRIK4	-4.89	8	-1.4	0.0809	1451	1.01	0.919	16605	0.999
C3orf14	-4.89	8	-1.4	0.081	1452	1.01	0.919	16604	0.999
SHCBP1L	-4.88	8	-1.4	0.081	1453	1.01	0.919	16603	0.999
DERL1	-4.88	8	-1.4	0.0811	1454	1.01	0.919	16602	0.999
AC007431.1	-4.88	8	-1.4	0.0812	1455	1.01	0.919	16601	0.999
SCT	-4.88	8	-1.4	0.0812	1456	1.01	0.919	16600	0.999
DOCK11	-4.88	8	-1.4	0.0812	1457	1.01	0.919	16599	0.999
LONRF2	-4.22	6	-1.4	0.0814	1458	1.01	0.919	16598	0.999
ZIM2	-4.88	8	-1.4	0.0814	1459	1.01	0.919	16597	0.999
CPLX2	-4.88	8	-1.4	0.0814	1460	1.01	0.919	16596	0.999
CTSO	-4.88	8	-1.4	0.0814	1461	1.01	0.919	16595	0.999
ATP6V1C1	-4.87	8	-1.4	0.0815	1462	1.01	0.919	16594	0.999
NDP	-4.87	8	-1.39	0.0816	1463	1.01	0.918	16593	0.999
HIST1H2BL	-2.44	2	-1.39	0.0816	1464	1.01	0.918	16592	0.999
ZSWIM2	-4.87	8	-1.39	0.0817	1465	1.01	0.918	16591	0.999
TMEM30A	-4.87	8	-1.39	0.0818	1466	1.01	0.918	16590	0.999
GHDC	-4.87	8	-1.39	0.0818	1467	1.01	0.918	16589	0.999
INPP5B	-4.87	8	-1.39	0.0818	1468	1.01	0.918	16588	0.999
MYLIP	-4.87	8	-1.39	0.0819	1469	1.01	0.918	16587	0.999
CAMP	-4.86	8	-1.39	0.0819	1470	1.01	0.918	16586	0.999
IGSF22	-4.86	8	-1.39	0.0819	1471	1.01	0.918	16585	0.999
MAGEA12	-4.86	8	-1.39	0.082	1472	1.01	0.918	16584	0.999
TPRX2P	-4.86	8	-1.39	0.082	1473	1.01	0.918	16583	0.999
ERRFI1	-4.86	8	-1.39	0.082	1474	1	0.918	16582	1
KLHL36	-4.86	8	-1.39	0.0821	1475	1.01	0.918	16581	0.999
DPM1	-4.86	8	-1.39	0.0822	1476	1.01	0.918	16580	0.999
MRGPRE	-4.86	8	-1.39	0.0822	1477	1.01	0.918	16579	0.999
EML3	-4.86	8	-1.39	0.0823	1478	1	0.918	16578	1
PKP4	-4.86	8	-1.39	0.0823	1479	1	0.918	16577	1
SLC6A13	-4.86	8	-1.39	0.0823	1480	1	0.918	16576	1
COLCA1	-4.85	8	-1.39	0.0823	1481	1	0.918	16575	1
C21orf119	-4.85	8	-1.39	0.0823	1482	1	0.918	16574	1
NTF3	-4.85	8	-1.39	0.0824	1483	1	0.918	16573	1
POLR3K	-4.85	8	-1.39	0.0825	1484	1	0.918	16572	1
C1orf174	-4.85	8	-1.39	0.0825	1485	1	0.918	16571	1
PRR24	-4.85	8	-1.39	0.0826	1486	1	0.917	16570	1
EPO	-4.85	8	-1.39	0.0826	1487	1	0.917	16569	1
UPB1	-4.85	8	-1.39	0.0827	1488	1	0.917	16568	1
CSN1S1	-4.85	8	-1.39	0.0827	1489	1	0.917	16567	1
GCN1L1	-4.85	8	-1.39	0.0827	1490	1	0.917	16566	1
SUPV3L1	-4.84	8	-1.39	0.0828	1491	1	0.917	16565	1
TMEM14E	-4.84	8	-1.39	0.0828	1492	1	0.917	16564	1
MYEOV2	-4.84	8	-1.39	0.0828	1493	1	0.917	16563	1
KIAA1239	-4.19	6	-1.38	0.0831	1494	1	0.917	16562	1
PCNA	-4.83	8	-1.38	0.0833	1495	1.01	0.917	16561	0.999
PNLDC1	-4.83	8	-1.38	0.0834	1496	1.01	0.917	16560	0.999
PRSS57	-4.83	8	-1.38	0.0834	1497	1.01	0.917	16559	0.999
C2CD4B	-4.83	8	-1.38	0.0836	1498	1.01	0.916	16558	0.999
C19orf45	-4.82	8	-1.38	0.0837	1499	1.01	0.916	16557	0.999
TMBIM1	-4.82	8	-1.38	0.0837	1500	1.01	0.916	16556	0.999
NDFIP1	-4.82	8	-1.38	0.0839	1501	1.01	0.916	16555	0.999
CALHM3	-4.82	8	-1.38	0.0839	1502	1.01	0.916	16554	0.999
FAF2	-4.82	8	-1.38	0.0839	1503	1.01	0.916	16553	0.999
MYO7B	-4.82	8	-1.38	0.0839	1504	1.01	0.916	16552	0.999
ZNF197	-4.82	8	-1.38	0.0839	1505	1.01	0.916	16551	0.999
MORF4L2	-4.81	8	-1.38	0.0842	1506	1.01	0.916	16550	0.999
SCNN1D	-4.81	8	-1.38	0.0842	1507	1.01	0.916	16549	0.999
N4BP2L2	-4.81	8	-1.38	0.0843	1508	1.01	0.916	16548	0.999
SERPINB13	-4.81	8	-1.38	0.0844	1509	1.01	0.916	16547	0.999
SKIV2L2	-4.16	6	-1.38	0.0845	1510	1.01	0.916	16546	0.999
C5orf49	-4.8	8	-1.38	0.0845	1511	1.01	0.915	16545	0.999
ELAC1	-4.8	8	-1.38	0.0846	1512	1.01	0.915	16544	0.999
CSTA	-4.16	6	-1.37	0.0847	1513	1.01	0.915	16543	0.999
C17orf107	-4.8	8	-1.37	0.0847	1514	1.01	0.915	16542	0.999
USP37	-4.8	8	-1.37	0.0847	1515	1.01	0.915	16541	0.999
CRISP1	-4.8	8	-1.37	0.0848	1516	1.01	0.915	16540	0.999
CHRND	-4.8	8	-1.37	0.0848	1517	1.01	0.915	16539	0.999
CACNG6	-4.8	8	-1.37	0.0848	1518	1.01	0.915	16538	0.999
CHP1	-4.8	8	-1.37	0.0849	1519	1.01	0.915	16537	0.999
CNTLN	-4.8	8	-1.37	0.0849	1520	1.01	0.915	16536	0.999
ANP32A	-4.8	8	-1.37	0.0849	1521	1.01	0.915	16535	0.999
CAPN7	-4.8	8	-1.37	0.0849	1522	1.01	0.915	16534	0.999
SLC35F1	-4.79	8	-1.37	0.085	1523	1.01	0.915	16533	0.999
OR2V2	-4.79	8	-1.37	0.085	1524	1.01	0.915	16532	0.999
NUFIP1	-4.79	8	-1.37	0.085	1525	1.01	0.915	16531	0.999
MADCAM1	-4.79	8	-1.37	0.0851	1526	1.01	0.915	16530	0.999
MOB2	-4.79	8	-1.37	0.0852	1527	1.01	0.915	16529	0.999
AMH	-4.78	8	-1.37	0.0854	1528	1.01	0.915	16528	0.999
TWISTNB	-4.78	8	-1.37	0.0855	1529	1.01	0.915	16527	0.999
FAM122B	-4.78	8	-1.37	0.0855	1530	1.01	0.914	16526	0.999
CENPJ	-4.78	8	-1.37	0.0857	1531	1.01	0.914	16525	0.999
RDH11	-4.78	8	-1.37	0.0858	1532	1.01	0.914	16524	0.999
LRRC69	-4.78	8	-1.37	0.0859	1533	1.01	0.914	16523	0.999
CRIP1	-4.77	8	-1.37	0.0859	1534	1.01	0.914	16522	0.999
XPNPEP3	-4.77	8	-1.37	0.0859	1535	1.01	0.914	16521	0.999
ATG2A	-4.77	8	-1.37	0.086	1536	1.01	0.914	16520	0.999
RFXAP	-4.77	8	-1.37	0.0861	1537	1.01	0.914	16519	0.999
CISD3	-4.77	8	-1.36	0.0862	1538	1.01	0.914	16518	0.999
NPAS4	-4.77	8	-1.36	0.0862	1539	1.01	0.914	16517	0.999
EIF4EBP1	-4.77	8	-1.36	0.0862	1540	1.01	0.914	16516	0.999
SSBP1	-4.77	8	-1.36	0.0863	1541	1.01	0.914	16515	0.999
PLA2G2C	-4.76	8	-1.36	0.0865	1542	1.01	0.913	16514	0.999
HIST1H2AC	-4.76	8	-1.36	0.0867	1543	1.01	0.913	16513	0.999
JUNB	-4.76	8	-1.36	0.0868	1544	1.01	0.913	16512	0.999
SEC62	-4.75	8	-1.36	0.0868	1545	1.01	0.913	16511	0.999
SHROOM2	-4.75	8	-1.36	0.0869	1546	1.01	0.913	16510	0.999
SIX4	-4.75	8	-1.36	0.0869	1547	1.01	0.913	16509	0.999
MMS19	-4.75	8	-1.36	0.0869	1548	1.01	0.913	16508	0.999
HECW2	-4.75	8	-1.36	0.0869	1549	1.01	0.913	16507	0.999
SMIM12	-4.75	8	-1.36	0.087	1550	1.01	0.913	16506	0.999
SNX16	-4.75	8	-1.36	0.087	1551	1.01	0.913	16505	0.999
SLC18A1	-4.75	8	-1.36	0.087	1552	1.01	0.913	16504	0.999
FITM1	-4.75	8	-1.36	0.0871	1553	1.01	0.913	16503	0.999
HOXC4	-4.75	8	-1.36	0.0871	1554	1.01	0.913	16502	0.999
ZNHIT3	-4.75	8	-1.36	0.0872	1555	1.01	0.913	16501	0.999
RIOK3	-4.75	8	-1.36	0.0872	1556	1.01	0.913	16500	0.999
CXCR3	-4.74	8	-1.36	0.0873	1557	1.01	0.913	16499	0.999
IL22RA2	-4.74	8	-1.36	0.0873	1558	1.01	0.913	16498	0.999
TNFSF12	-4.74	8	-1.36	0.0873	1559	1.01	0.913	16497	0.999
UBE2B	-4.74	8	-1.36	0.0874	1560	1.01	0.913	16496	0.999
OPA1	-4.74	8	-1.36	0.0875	1561	1.01	0.913	16495	0.999
SOX2	-4.74	8	-1.36	0.0876	1562	1.01	0.912	16494	0.999
FCF1	-3.35	4	-1.36	0.0877	1563	1.01	0.912	16493	0.999
RAB7A	-4.73	8	-1.35	0.0877	1564	1.01	0.912	16492	0.999
USP14	-4.73	8	-1.35	0.0878	1565	1.01	0.912	16491	0.999
ACACA	-4.73	8	-1.35	0.0878	1566	1.01	0.912	16490	0.999
DTL	-4.73	8	-1.35	0.0879	1567	1.01	0.912	16489	0.999
MED12L	-4.73	8	-1.35	0.0879	1568	1.01	0.912	16488	0.999
PCDHB7	-4.73	8	-1.35	0.0879	1569	1.01	0.912	16487	0.999
TMEM42	-4.73	8	-1.35	0.088	1570	1.01	0.912	16486	0.999
PLCXD3	-4.73	8	-1.35	0.088	1571	1.01	0.912	16485	0.999
CHST14	-4.73	8	-1.35	0.088	1572	1.01	0.912	16484	0.999
LMO7	-4.73	8	-1.35	0.088	1573	1.01	0.912	16483	0.999
CDC42EP2	-4.73	8	-1.35	0.088	1574	1.01	0.912	16482	0.999
SLC7A9	-4.73	8	-1.35	0.088	1575	1.01	0.912	16481	0.999
ATP6V1G1	-4.73	8	-1.35	0.088	1576	1.01	0.912	16480	0.999
PACRG	-4.72	8	-1.35	0.0882	1577	1.01	0.912	16479	0.999
OTOF	-4.72	8	-1.35	0.0882	1578	1.01	0.912	16478	0.999
EIF4A1	-4.72	8	-1.35	0.0882	1579	1.01	0.912	16477	0.999
MRPL21	-4.72	8	-1.35	0.0882	1580	1.01	0.912	16476	0.999
CBLB	-4.72	8	-1.35	0.0883	1581	1.01	0.912	16475	0.999
RMND5A	-4.72	8	-1.35	0.0883	1582	1.01	0.912	16474	0.999
LLGL1	-4.72	8	-1.35	0.0883	1583	1.01	0.912	16473	0.999
GLIPR2	-4.72	8	-1.35	0.0885	1584	1.01	0.912	16472	0.999
HAUS4	-4.72	8	-1.35	0.0885	1585	1.01	0.911	16471	0.999
MRPL52	-4.72	8	-1.35	0.0886	1586	1.01	0.911	16470	0.999
AUTS2	-4.72	8	-1.35	0.0886	1587	1.01	0.911	16469	0.999
LY6D	-4.72	8	-1.35	0.0886	1588	1.01	0.911	16468	0.999
CPPED1	-4.71	8	-1.35	0.0887	1589	1.01	0.911	16467	0.999
SUN3	-4.71	8	-1.35	0.0887	1590	1.01	0.911	16466	0.999
NRBP2	-4.71	8	-1.35	0.0888	1591	1.01	0.911	16465	0.999
MYO5A	-4.71	8	-1.35	0.0888	1592	1.01	0.911	16464	0.999
SAMD10	-4.71	8	-1.35	0.0889	1593	1.01	0.911	16463	0.999
SPEF2	-4.71	8	-1.35	0.0889	1594	1.01	0.911	16462	0.999
ZDHHC3	-4.71	8	-1.35	0.089	1595	1.01	0.911	16461	0.999
MED4	-4.7	8	-1.35	0.0891	1596	1.01	0.911	16460	0.999
PAN2	-4.7	8	-1.35	0.0892	1597	1.01	0.911	16459	0.999
SFT2D2	-4.7	8	-1.35	0.0892	1598	1.01	0.911	16458	0.999
OSR2	-4.7	8	-1.35	0.0892	1599	1.01	0.911	16457	0.999
PYDC1	-4.7	8	-1.34	0.0893	1600	1.01	0.911	16456	0.999
CST6	-4.7	8	-1.34	0.0894	1601	1.01	0.911	16455	0.999
GTF3C4	-3.32	4	-1.34	0.0894	1602	1.01	0.911	16454	0.999
RPP21	-4.07	6	-1.34	0.0895	1603	1.01	0.911	16453	0.999
PI4K2B	-4.69	8	-1.34	0.0898	1604	1.01	0.91	16452	0.999
SLC25A4	-4.69	8	-1.34	0.0898	1605	1.01	0.91	16451	0.999
PAGE5	-4.69	8	-1.34	0.0899	1606	1.01	0.91	16450	0.999
PPP1R7	-4.69	8	-1.34	0.0899	1607	1.01	0.91	16449	0.999
VPS13A	-4.69	8	-1.34	0.09	1608	1.01	0.91	16448	0.999
GULP1	-4.68	8	-1.34	0.0901	1609	1.01	0.91	16447	0.999
AIF1L	-4.68	8	-1.34	0.0902	1610	1.01	0.91	16446	0.999
MLXIP	-4.68	8	-1.34	0.0902	1611	1.01	0.91	16445	0.999
EMC10	-4.68	8	-1.34	0.0903	1612	1.01	0.91	16444	0.999
SPINT4	-3.31	4	-1.34	0.0903	1613	1.01	0.91	16443	0.999
PRKRIR	-4.05	6	-1.34	0.0904	1614	1.01	0.91	16442	0.999
KIFC3	-4.68	8	-1.34	0.0904	1615	1.01	0.91	16441	0.999
CNBD2	-4.67	8	-1.34	0.0905	1616	1.01	0.91	16440	0.999
PCYT2	-4.67	8	-1.34	0.0905	1617	1.01	0.91	16439	0.999
LZIC	-4.67	8	-1.34	0.0907	1618	1.01	0.909	16438	0.999
NCEH1	-4.67	8	-1.34	0.0908	1619	1.01	0.909	16437	0.999
RAX	-4.67	8	-1.34	0.0909	1620	1.01	0.909	16436	0.999
CPEB4	-4.66	8	-1.33	0.091	1621	1.01	0.909	16435	0.999
RPS19BP1	-4.66	8	-1.33	0.091	1622	1.01	0.909	16434	0.999
NAPG	-4.66	8	-1.33	0.0911	1623	1.01	0.909	16433	0.999
LAP3	-4.66	8	-1.33	0.0913	1624	1.02	0.909	16432	0.998
CARD9	-4.66	8	-1.33	0.0913	1625	1.01	0.909	16431	0.998
APOBEC2	-4.65	8	-1.33	0.0914	1626	1.02	0.909	16430	0.998
EYA3	-4.65	8	-1.33	0.0915	1627	1.02	0.909	16429	0.998
TNFRSF14	-4.65	8	-1.33	0.0915	1628	1.01	0.909	16428	0.998
TFAM	-4.65	8	-1.33	0.0915	1629	1.01	0.908	16427	0.998
TFF1	-4.65	8	-1.33	0.0916	1630	1.01	0.908	16426	0.998
FPR2	-4.65	8	-1.33	0.0916	1631	1.01	0.908	16425	0.999
RRP7A	-4.65	8	-1.33	0.0916	1632	1.01	0.908	16424	0.999
ZNF483	-4.65	8	-1.33	0.0917	1633	1.01	0.908	16423	0.999
PIWIL1	-4.65	8	-1.33	0.0917	1634	1.01	0.908	16422	0.999
MOCS2	-4.65	8	-1.33	0.0917	1635	1.01	0.908	16421	0.999
FNDC7	-4.65	8	-1.33	0.0918	1636	1.01	0.908	16420	0.999
FCN3	-4.64	8	-1.33	0.0919	1637	1.01	0.908	16419	0.999
UBE2G1	-4.64	8	-1.33	0.092	1638	1.01	0.908	16418	0.999
SERTAD1	-4.64	8	-1.33	0.0921	1639	1.01	0.908	16417	0.999
NARG2	-4.64	8	-1.33	0.0921	1640	1.01	0.908	16416	0.999
TPRG1	-4.64	8	-1.33	0.0921	1641	1.01	0.908	16415	0.999
PCDP1	-4.64	8	-1.33	0.0921	1642	1.01	0.908	16414	0.999
CP	-4.64	8	-1.33	0.0922	1643	1.01	0.908	16413	0.999
ERLIN2	-4.64	8	-1.33	0.0922	1644	1.01	0.908	16412	0.999
RASL11B	-4.64	8	-1.33	0.0922	1645	1.01	0.908	16411	0.999
NCAM2	-4.64	8	-1.33	0.0923	1646	1.01	0.908	16410	0.999
ESYT3	-4.63	8	-1.33	0.0924	1647	1.01	0.908	16409	0.999
MARCH11	-4.63	8	-1.33	0.0925	1648	1.01	0.908	16408	0.999
PRM2	-4.63	8	-1.33	0.0925	1649	1.01	0.908	16407	0.999
DLGAP3	-4.63	8	-1.32	0.0927	1650	1.01	0.907	16406	0.999
HLA-DOA	-4.63	8	-1.32	0.0927	1651	1.01	0.907	16405	0.999
DIS3	-4.63	8	-1.32	0.0927	1652	1.01	0.907	16404	0.999
DSCR8	-4.63	8	-1.32	0.0927	1653	1.01	0.907	16403	0.999
PTGS1	-4.63	8	-1.32	0.0928	1654	1.01	0.907	16402	0.999
LRRC9	-4.63	8	-1.32	0.0928	1655	1.01	0.907	16401	0.999
DPH2	-4.63	8	-1.32	0.0928	1656	1.01	0.907	16400	0.999
ZDHHC21	-4.62	8	-1.32	0.0929	1657	1.01	0.907	16399	0.999
DHX38	-4.62	8	-1.32	0.0929	1658	1.01	0.907	16398	0.999
PKP2	-4.62	8	-1.32	0.093	1659	1.01	0.907	16397	0.999
KLHL10	-4	6	-1.32	0.093	1660	1.01	0.907	16396	0.999
CSNK1G1	-4.62	8	-1.32	0.0932	1661	1.01	0.907	16395	0.999
RND1	-4.62	8	-1.32	0.0932	1662	1.01	0.907	16394	0.999
TMED1	-4.62	8	-1.32	0.0932	1663	1.01	0.907	16393	0.999
MRPS16	-4.62	8	-1.32	0.0932	1664	1.01	0.907	16392	0.999
MFAP4	-4.62	8	-1.32	0.0933	1665	1.01	0.907	16391	0.999
DHRS4	-4.62	8	-1.32	0.0933	1666	1.01	0.907	16390	0.999
RASA1	-4.62	8	-1.32	0.0933	1667	1.01	0.907	16389	0.999
IGF2BP3	-4.61	8	-1.32	0.0933	1668	1.01	0.907	16388	0.999
ACRBP	-4.61	8	-1.32	0.0933	1669	1.01	0.907	16387	0.999
MBNL1	-4.61	8	-1.32	0.0934	1670	1.01	0.907	16386	0.999
EPN3	-4.61	8	-1.32	0.0934	1671	1.01	0.907	16385	0.999
RANBP1	-4.61	8	-1.32	0.0935	1672	1.01	0.907	16384	0.999
FABP1	-4.61	8	-1.32	0.0937	1673	1.01	0.906	16383	0.999
RFC1	-4.61	8	-1.32	0.0937	1674	1.01	0.906	16382	0.999
SMPD4	-4.6	8	-1.32	0.0939	1675	1.01	0.906	16381	0.999
C14orf182	-4.6	8	-1.32	0.0939	1676	1.01	0.906	16380	0.999
USP30	-4.6	8	-1.32	0.094	1677	1.01	0.906	16379	0.999
CDKL2	-4.6	8	-1.32	0.094	1678	1.01	0.906	16378	0.999
TEAD4	-4.6	8	-1.32	0.0941	1679	1.01	0.906	16377	0.999
AKT2	-4.6	8	-1.32	0.0942	1680	1.01	0.906	16376	0.999
STARD13	-4.6	8	-1.32	0.0943	1681	1.01	0.906	16375	0.999
CAMLG	-4.59	8	-1.31	0.0943	1682	1.01	0.906	16374	0.999
NXF5	-3.25	4	-1.31	0.0943	1683	1.01	0.906	16373	0.999
EFEMP1	-4.59	8	-1.31	0.0944	1684	1.01	0.906	16372	0.999
TSPAN12	-4.59	8	-1.31	0.0944	1685	1.01	0.906	16371	0.999
RRM2	-4.59	8	-1.31	0.0945	1686	1.01	0.906	16370	0.999
C1D	-3.24	4	-1.31	0.0946	1687	1.01	0.905	16369	0.999
SLAIN1	-4.59	8	-1.31	0.0947	1688	1.01	0.905	16368	0.999
LY6G5B	-4.59	8	-1.31	0.0947	1689	1.01	0.905	16367	0.999
SCARA5	-4.59	8	-1.31	0.0948	1690	1.01	0.905	16366	0.999
MON1A	-4.58	8	-1.31	0.0949	1691	1.01	0.905	16365	0.999
C8orf86	-4.58	8	-1.31	0.095	1692	1.01	0.905	16364	0.999
PRR22	-4.58	8	-1.31	0.095	1693	1.01	0.905	16363	0.999
PNPLA7	-4.58	8	-1.31	0.095	1694	1.01	0.905	16362	0.999
DEF6	-4.58	8	-1.31	0.0951	1695	1.01	0.905	16361	0.999
JAK3	-4.58	8	-1.31	0.0951	1696	1.01	0.905	16360	0.999
TMEM35	-4.58	8	-1.31	0.0951	1697	1.01	0.905	16359	0.999
AFMID	-4.57	8	-1.31	0.0954	1698	1.01	0.905	16358	0.998
LPHN1	-4.57	8	-1.31	0.0954	1699	1.01	0.905	16357	0.998
SLC9A2	-4.57	8	-1.31	0.0954	1700	1.01	0.905	16356	0.999
MYL3	-4.57	8	-1.31	0.0956	1701	1.01	0.904	16355	0.998
ERICH1	-4.57	8	-1.31	0.0956	1702	1.01	0.904	16354	0.998
CD2AP	-4.57	8	-1.31	0.0956	1703	1.01	0.904	16353	0.998
CASKIN1	-3.95	6	-1.31	0.0957	1704	1.01	0.904	16352	0.999
ZC2HC1A	-4.56	8	-1.3	0.096	1705	1.02	0.904	16351	0.998
LASP1	-4.56	8	-1.3	0.0961	1706	1.02	0.904	16350	0.998
KIFC2	-4.56	8	-1.3	0.0962	1707	1.02	0.904	16349	0.998
HTR2B	-4.56	8	-1.3	0.0962	1708	1.02	0.904	16348	0.998
CDKL5	-4.55	8	-1.3	0.0963	1709	1.02	0.904	16347	0.998
ORAI3	-4.55	8	-1.3	0.0965	1710	1.02	0.903	16346	0.998
MRAS	-4.55	8	-1.3	0.0965	1711	1.02	0.903	16345	0.998
LAMC3	-4.55	8	-1.3	0.0966	1712	1.02	0.903	16344	0.998
BAZ2B	-4.55	8	-1.3	0.0966	1713	1.02	0.903	16343	0.998
HNF1A	-4.55	8	-1.3	0.0966	1714	1.02	0.903	16342	0.998
MPZL1	-4.55	8	-1.3	0.0967	1715	1.02	0.903	16341	0.998
EIF3K	-4.55	8	-1.3	0.0967	1716	1.02	0.903	16340	0.998
KRTCAP3	-4.54	8	-1.3	0.0967	1717	1.02	0.903	16339	0.998
VPS37D	-4.54	8	-1.3	0.0968	1718	1.02	0.903	16338	0.998
PI15	-4.54	8	-1.3	0.0969	1719	1.02	0.903	16337	0.998
DHH	-4.54	8	-1.3	0.0971	1720	1.02	0.903	16336	0.998
ZNF81	-4.54	8	-1.3	0.0971	1721	1.02	0.903	16335	0.998
ANAPC13	-4.54	8	-1.3	0.0972	1722	1.02	0.903	16334	0.998
ZDHHC15	-4.53	8	-1.3	0.0972	1723	1.02	0.903	16333	0.998
TFPI	-4.53	8	-1.3	0.0973	1724	1.02	0.903	16332	0.998
APH1A	-4.53	8	-1.3	0.0973	1725	1.02	0.903	16331	0.998
CCDC66	-4.53	8	-1.3	0.0973	1726	1.02	0.903	16330	0.998
TST	-4.53	8	-1.3	0.0975	1727	1.02	0.902	16329	0.998
GADD45GIP1	-4.53	8	-1.3	0.0975	1728	1.02	0.902	16328	0.998
KLF1	-4.53	8	-1.3	0.0976	1729	1.02	0.902	16327	0.998
CCDC9	-4.52	8	-1.29	0.0978	1730	1.02	0.902	16326	0.998
SYNJ2	-4.52	8	-1.29	0.0979	1731	1.02	0.902	16325	0.998
URI1	-4.52	8	-1.29	0.0981	1732	1.02	0.902	16324	0.998
PARD3B	-4.52	8	-1.29	0.0981	1733	1.02	0.902	16323	0.998
AOC2	-4.51	8	-1.29	0.0982	1734	1.02	0.902	16322	0.998
C10orf118	-4.51	8	-1.29	0.0983	1735	1.02	0.902	16321	0.998
MLYCD	-4.51	8	-1.29	0.0983	1736	1.02	0.902	16320	0.998
TTLL12	-4.51	8	-1.29	0.0983	1737	1.02	0.902	16319	0.998
PFDN1	-4.51	8	-1.29	0.0984	1738	1.02	0.902	16318	0.998
DGKD	-4.51	8	-1.29	0.0985	1739	1.02	0.901	16317	0.998
APIP	-4.51	8	-1.29	0.0986	1740	1.02	0.901	16316	0.998
ELP5	-3.9	6	-1.29	0.0986	1741	1.02	0.901	16315	0.997
MOV10	-4.51	8	-1.29	0.0987	1742	1.02	0.901	16314	0.998
MYBL1	-4.5	8	-1.29	0.0987	1743	1.02	0.901	16313	0.998
PLSCR4	-4.5	8	-1.29	0.0988	1744	1.02	0.901	16312	0.997
AK5	-4.5	8	-1.29	0.0989	1745	1.02	0.901	16311	0.997
GAN	-4.5	8	-1.29	0.0989	1746	1.02	0.901	16310	0.997
GPR114	-4.49	8	-1.29	0.0993	1747	1.03	0.901	16309	0.997
RIOK1	-4.49	8	-1.29	0.0993	1748	1.03	0.901	16308	0.997
MTUS1	-4.49	8	-1.29	0.0994	1749	1.03	0.901	16307	0.997
WDHD1	-4.49	8	-1.29	0.0994	1750	1.03	0.901	16306	0.997
CHID1	-4.49	8	-1.29	0.0994	1751	1.02	0.901	16305	0.997
NME8	-4.49	8	-1.28	0.0995	1752	1.03	0.9	16304	0.997
CNOT11	-4.49	8	-1.28	0.0996	1753	1.03	0.9	16303	0.997
MGAT5	-4.49	8	-1.28	0.0996	1754	1.03	0.9	16302	0.997
IL13	-4.49	8	-1.28	0.0996	1755	1.03	0.9	16301	0.997
MYO3B	-4.49	8	-1.28	0.0997	1756	1.02	0.9	16300	0.997
MRPL48	-4.49	8	-1.28	0.0997	1757	1.02	0.9	16299	0.997
CEACAM8	-4.48	8	-1.28	0.0999	1758	1.03	0.9	16298	0.997
CRISP3	-4.48	8	-1.28	0.0999	1759	1.03	0.9	16297	0.997
SLC12A3	-4.48	8	-1.28	0.1	1760	1.03	0.9	16296	0.997
CLU	-4.48	8	-1.28	0.1	1761	1.03	0.9	16295	0.997
MRPL33	-4.48	8	-1.28	0.1	1762	1.03	0.9	16294	0.997
TK1	-4.48	8	-1.28	0.1	1763	1.03	0.9	16293	0.997
STH	-4.47	8	-1.28	0.1	1764	1.03	0.9	16292	0.997
KRTAP10-11	-2.24	2	-1.28	0.1	1765	1.03	0.9	16291	0.997
CLYBL	-4.47	8	-1.28	0.1	1766	1.03	0.9	16290	0.997
ALDH1A2	-4.47	8	-1.28	0.1	1767	1.03	0.9	16289	0.997
RHOBTB2	-4.47	8	-1.28	0.1	1768	1.03	0.9	16288	0.997
ATP10B	-4.47	8	-1.28	0.101	1769	1.03	0.899	16287	0.997
ZNF704	-4.47	8	-1.28	0.101	1770	1.03	0.899	16286	0.997
ADCK4	-4.47	8	-1.28	0.101	1771	1.03	0.899	16285	0.997
GYS2	-4.47	8	-1.28	0.101	1772	1.03	0.899	16284	0.997
CLK2	-4.46	8	-1.28	0.101	1773	1.03	0.899	16283	0.997
EXOC4	-4.46	8	-1.28	0.101	1774	1.03	0.899	16282	0.997
CLIC4	-4.46	8	-1.28	0.101	1775	1.03	0.899	16281	0.997
RNLS	-4.46	8	-1.28	0.101	1776	1.03	0.899	16280	0.997
YARS2	-4.46	8	-1.28	0.101	1777	1.02	0.899	16279	0.997
EXOSC7	-4.46	8	-1.28	0.101	1778	1.02	0.899	16278	0.997
COL10A1	-4.46	8	-1.28	0.101	1779	1.03	0.899	16277	0.997
AC016722.1	-4.46	8	-1.28	0.101	1780	1.03	0.899	16276	0.997
MRPL20	-4.46	8	-1.28	0.101	1781	1.03	0.899	16275	0.997
HIST1H2BB	-2.23	2	-1.27	0.101	1782	1.03	0.899	16274	0.997
SPRY2	-4.45	8	-1.27	0.101	1783	1.03	0.899	16273	0.997
ZNF385A	-4.45	8	-1.27	0.101	1784	1.03	0.899	16272	0.997
ALKBH5	-4.45	8	-1.27	0.102	1785	1.03	0.898	16271	0.997
TEDDM1	-4.45	8	-1.27	0.102	1786	1.03	0.898	16270	0.997
CDS2	-4.45	8	-1.27	0.102	1787	1.03	0.898	16269	0.997
NRAS	-4.44	8	-1.27	0.102	1788	1.03	0.898	16268	0.997
ULK2	-4.44	8	-1.27	0.102	1789	1.03	0.898	16267	0.997
ZNF792	-4.44	8	-1.27	0.102	1790	1.03	0.898	16266	0.997
OR51G1	-4.44	8	-1.27	0.102	1791	1.03	0.898	16265	0.997
TNKS2	-4.44	8	-1.27	0.102	1792	1.03	0.898	16264	0.997
ZFP42	-4.43	8	-1.27	0.102	1793	1.03	0.898	16263	0.997
C1orf111	-4.43	8	-1.27	0.102	1794	1.03	0.898	16262	0.997
VPS53	-4.43	8	-1.27	0.102	1795	1.03	0.898	16261	0.997
HEXDC	-4.43	8	-1.27	0.103	1796	1.03	0.897	16260	0.997
KDR	-4.43	8	-1.27	0.103	1797	1.03	0.897	16259	0.997
IER5L	-4.43	8	-1.27	0.103	1798	1.03	0.897	16258	0.997
BICD1	-4.43	8	-1.27	0.103	1799	1.03	0.897	16257	0.997
ARMC3	-4.43	8	-1.27	0.103	1800	1.03	0.897	16256	0.997
ADCK5	-4.14	7	-1.27	0.103	1801	1.03	0.897	16255	0.997
HBM	-4.42	8	-1.27	0.103	1802	1.03	0.897	16254	0.996
OR5T3	-3.83	6	-1.27	0.103	1803	1.03	0.897	16253	0.997
WNT3	-4.42	8	-1.26	0.103	1804	1.03	0.897	16252	0.997
PRPF19	-3.49	5	-1.26	0.103	1805	1.03	0.897	16251	0.996
GLTSCR1L	-4.42	8	-1.26	0.103	1806	1.03	0.897	16250	0.996
NCK2	-4.41	8	-1.26	0.103	1807	1.03	0.897	16249	0.996
HS3ST3B1	-4.41	8	-1.26	0.103	1808	1.03	0.897	16248	0.996
ELP4	-4.12	7	-1.26	0.104	1809	1.03	0.896	16247	0.996
SH3BP5	-4.41	8	-1.26	0.104	1810	1.03	0.896	16246	0.996
CHIC2	-4.41	8	-1.26	0.104	1811	1.03	0.896	16245	0.996
ANXA7	-4.4	8	-1.26	0.104	1812	1.03	0.896	16244	0.996
VPS37A	-4.4	8	-1.26	0.104	1813	1.04	0.896	16243	0.996
RHEBL1	-4.4	8	-1.26	0.104	1814	1.04	0.896	16242	0.996
TUBGCP4	-4.4	8	-1.26	0.104	1815	1.04	0.896	16241	0.996
TMEM185B	-4.4	8	-1.26	0.104	1816	1.03	0.896	16240	0.996
URB2	-4.4	8	-1.26	0.104	1817	1.03	0.896	16239	0.996
SNAPIN	-4.4	8	-1.26	0.104	1818	1.03	0.896	16238	0.996
NIM1	-4.4	8	-1.26	0.104	1819	1.03	0.896	16237	0.996
ACP1	-4.4	8	-1.26	0.104	1820	1.03	0.896	16236	0.996
MAMSTR	-4.4	8	-1.26	0.104	1821	1.03	0.896	16235	0.996
FAM168B	-4.39	8	-1.26	0.104	1822	1.04	0.896	16234	0.996
C19orf57	-4.39	8	-1.26	0.104	1823	1.03	0.896	16233	0.996
OR6C74	-4.39	8	-1.26	0.105	1824	1.03	0.895	16232	0.996
PAFAH1B3	-4.39	8	-1.26	0.105	1825	1.04	0.895	16231	0.996
SHISA9	-4.38	8	-1.25	0.105	1826	1.04	0.895	16230	0.996
PEPD	-4.38	8	-1.25	0.105	1827	1.04	0.895	16229	0.996
DPH1	-4.38	8	-1.25	0.105	1828	1.04	0.895	16228	0.996
MRPS21	-4.38	8	-1.25	0.105	1829	1.04	0.895	16227	0.996
ZXDC	-4.38	8	-1.25	0.105	1830	1.04	0.895	16226	0.996
KRTAP20-2	-4.38	8	-1.25	0.105	1831	1.04	0.895	16225	0.996
SDC1	-4.38	8	-1.25	0.105	1832	1.04	0.895	16224	0.996
SYBU	-4.38	8	-1.25	0.105	1833	1.04	0.895	16223	0.996
MIF4GD	-4.37	8	-1.25	0.105	1834	1.04	0.895	16222	0.996
CAPN10	-4.37	8	-1.25	0.106	1835	1.04	0.894	16221	0.996
AIRE	-4.37	8	-1.25	0.106	1836	1.04	0.894	16220	0.996
HSF4	-4.37	8	-1.25	0.106	1837	1.04	0.894	16219	0.996
OR2G2	-4.37	8	-1.25	0.106	1838	1.04	0.894	16218	0.996
CCDC96	-4.37	8	-1.25	0.106	1839	1.04	0.894	16217	0.996
KCTD21	-4.37	8	-1.25	0.106	1840	1.04	0.894	16216	0.996
C8orf48	-4.37	8	-1.25	0.106	1841	1.04	0.894	16215	0.996
GMFB	-4.37	8	-1.25	0.106	1842	1.04	0.894	16214	0.996
ADO	-4.36	8	-1.25	0.106	1843	1.04	0.894	16213	0.996
DOC2A	-4.36	8	-1.25	0.106	1844	1.04	0.894	16212	0.996
ZBTB45	-4.36	8	-1.25	0.106	1845	1.04	0.894	16211	0.996
BBS7	-4.36	8	-1.25	0.106	1846	1.04	0.894	16210	0.996
AUP1	-4.36	8	-1.25	0.106	1847	1.04	0.894	16209	0.996
THAP4	-4.36	8	-1.25	0.106	1848	1.04	0.894	16208	0.996
DDR2	-4.36	8	-1.25	0.106	1849	1.04	0.894	16207	0.996
HSPA12A	-4.36	8	-1.25	0.106	1850	1.04	0.894	16206	0.996
SCGB3A2	-4.36	8	-1.25	0.106	1851	1.04	0.894	16205	0.996
CUX1	-4.36	8	-1.25	0.106	1852	1.04	0.894	16204	0.996
WWC1	-4.35	8	-1.25	0.106	1853	1.04	0.894	16203	0.996
RNF138	-4.35	8	-1.25	0.106	1854	1.04	0.894	16202	0.996
TRIM36	-4.35	8	-1.25	0.106	1855	1.04	0.894	16201	0.996
KL	-4.35	8	-1.25	0.106	1856	1.04	0.894	16200	0.996
PSG11	-2.18	2	-1.25	0.107	1857	1.04	0.893	16199	0.996
POLR1B	-3.77	6	-1.25	0.107	1858	1.04	0.893	16198	0.996
POTEC	-2.18	2	-1.25	0.107	1859	1.03	0.893	16197	0.996
SRA1	-4.35	8	-1.24	0.107	1860	1.03	0.893	16196	0.996
GNPTG	-4.35	8	-1.24	0.107	1861	1.03	0.893	16195	0.996
XRCC1	-4.35	8	-1.24	0.107	1862	1.03	0.893	16194	0.996
CXCL17	-4.35	8	-1.24	0.107	1863	1.03	0.893	16193	0.996
TMEM14A	-3.77	6	-1.24	0.107	1864	1.03	0.893	16192	0.996
TRIM41	-4.35	8	-1.24	0.107	1865	1.03	0.893	16191	0.996
YTHDC2	-4.35	8	-1.24	0.107	1866	1.03	0.893	16190	0.996
CTAG2	-4.35	8	-1.24	0.107	1867	1.03	0.893	16189	0.996
CCNA2	-4.35	8	-1.24	0.107	1868	1.03	0.893	16188	0.996
ELF2	-4.34	8	-1.24	0.107	1869	1.03	0.893	16187	0.996
HIST1H1C	-4.34	8	-1.24	0.107	1870	1.03	0.893	16186	0.996
CCDC155	-4.34	8	-1.24	0.107	1871	1.03	0.893	16185	0.996
ZFX	-4.34	8	-1.24	0.107	1872	1.03	0.893	16184	0.996
USP10	-4.34	8	-1.24	0.107	1873	1.03	0.893	16183	0.996
NEBL	-4.34	8	-1.24	0.107	1874	1.03	0.893	16182	0.996
PRKCA	-4.34	8	-1.24	0.107	1875	1.03	0.893	16181	0.996
NTRK2	-4.34	8	-1.24	0.107	1876	1.03	0.893	16180	0.996
UBE2G2	-4.34	8	-1.24	0.107	1877	1.03	0.893	16179	0.996
MTX2	-4.34	8	-1.24	0.107	1878	1.03	0.893	16178	0.996
PTP4A1	-4.34	8	-1.24	0.107	1879	1.03	0.893	16177	0.996
TNNI3K	-2.17	2	-1.24	0.107	1880	1.03	0.893	16176	0.996
LSM4	-4.33	8	-1.24	0.108	1881	1.03	0.892	16175	0.996
CDKN2C	-4.33	8	-1.24	0.108	1882	1.03	0.892	16174	0.996
SLC17A6	-4.33	8	-1.24	0.108	1883	1.03	0.892	16173	0.996
PKLR	-4.33	8	-1.24	0.108	1884	1.03	0.892	16172	0.996
MYO10	-4.33	8	-1.24	0.108	1885	1.03	0.892	16171	0.996
MTUS2	-4.33	8	-1.24	0.108	1886	1.03	0.892	16170	0.996
HCRTR2	-4.33	8	-1.24	0.108	1887	1.03	0.892	16169	0.996
WLS	-4.33	8	-1.24	0.108	1888	1.03	0.892	16168	0.996
LNPEP	-4.33	8	-1.24	0.108	1889	1.03	0.892	16167	0.996
KLF12	-4.33	8	-1.24	0.108	1890	1.03	0.892	16166	0.996
TPM2	-4.33	8	-1.24	0.108	1891	1.03	0.892	16165	0.996
NACA	-4.33	8	-1.24	0.108	1892	1.03	0.892	16164	0.996
TTI1	-4.33	8	-1.24	0.108	1893	1.03	0.892	16163	0.996
TMC6	-4.33	8	-1.24	0.108	1894	1.03	0.892	16162	0.997
CRYBB1	-4.32	8	-1.24	0.108	1895	1.03	0.892	16161	0.996
MGAT1	-4.32	8	-1.24	0.108	1896	1.03	0.892	16160	0.996
SPECC1L	-4.32	8	-1.24	0.108	1897	1.03	0.892	16159	0.996
CD28	-4.32	8	-1.23	0.108	1898	1.03	0.892	16158	0.996
POFUT2	-4.32	8	-1.23	0.108	1899	1.03	0.892	16157	0.996
SPAG5	-4.32	8	-1.23	0.109	1900	1.03	0.891	16156	0.996
MRI1	-4.32	8	-1.23	0.109	1901	1.03	0.891	16155	0.996
TBC1D2	-4.31	8	-1.23	0.109	1902	1.03	0.891	16154	0.996
GIMAP8	-4.31	8	-1.23	0.109	1903	1.03	0.891	16153	0.996
DHRS12	-4.31	8	-1.23	0.109	1904	1.03	0.891	16152	0.996
ACSS3	-3.73	6	-1.23	0.109	1905	1.03	0.891	16151	0.996
PLK4	-4.31	8	-1.23	0.109	1906	1.03	0.891	16150	0.996
PDIA3	-4.31	8	-1.23	0.109	1907	1.03	0.891	16149	0.996
ISCU	-4.3	8	-1.23	0.109	1908	1.03	0.891	16148	0.996
SLC50A1	-4.3	8	-1.23	0.109	1909	1.03	0.891	16147	0.996
DUSP6	-4.3	8	-1.23	0.109	1910	1.03	0.891	16146	0.996
ARRDC2	-4.3	8	-1.23	0.109	1911	1.03	0.891	16145	0.996
CACNA1I	-4.3	8	-1.23	0.109	1912	1.03	0.891	16144	0.996
ANKRD40	-4.3	8	-1.23	0.109	1913	1.03	0.891	16143	0.996
PAGE4	-4.3	8	-1.23	0.109	1914	1.03	0.891	16142	0.996
MAST4	-4.29	8	-1.23	0.11	1915	1.03	0.89	16141	0.996
DRD1	-4.29	8	-1.23	0.11	1916	1.03	0.89	16140	0.996
ARHGAP22	-4.29	8	-1.23	0.11	1917	1.03	0.89	16139	0.996
TP63	-4.29	8	-1.23	0.11	1918	1.03	0.89	16138	0.996
CUTA	-4.29	8	-1.23	0.11	1919	1.03	0.89	16137	0.996
KIF13B	-4.29	8	-1.23	0.11	1920	1.03	0.89	16136	0.996
RAB4A	-4.29	8	-1.23	0.11	1921	1.03	0.89	16135	0.996
SETBP1	-4.29	8	-1.23	0.11	1922	1.03	0.89	16134	0.996
SERPINI1	-4.29	8	-1.23	0.11	1923	1.03	0.89	16133	0.996
PHF7	-4.29	8	-1.23	0.11	1924	1.03	0.89	16132	0.996
GIPC1	-4.29	8	-1.23	0.11	1925	1.03	0.89	16131	0.996
RIPPLY2	-4.29	8	-1.23	0.11	1926	1.03	0.89	16130	0.996
ARHGEF10L	-4.28	8	-1.23	0.11	1927	1.03	0.89	16129	0.996
CCDC59	-4.28	8	-1.23	0.11	1928	1.03	0.89	16128	0.996
PPP4R1	-4.28	8	-1.23	0.11	1929	1.03	0.89	16127	0.996
CALCOCO2	-4.28	8	-1.23	0.11	1930	1.03	0.89	16126	0.996
EPOR	-4.28	8	-1.23	0.11	1931	1.03	0.89	16125	0.996
TRPV1	-4.28	8	-1.23	0.11	1932	1.03	0.89	16124	0.996
PRPS1	-4.28	8	-1.22	0.11	1933	1.03	0.89	16123	0.996
ANKK1	-4.28	8	-1.22	0.11	1934	1.03	0.89	16122	0.996
RBBP8	-4.28	8	-1.22	0.11	1935	1.03	0.89	16121	0.996
CD27	-4.28	8	-1.22	0.111	1936	1.03	0.889	16120	0.996
FARP2	-4.28	8	-1.22	0.111	1937	1.03	0.889	16119	0.996
HOOK3	-4.27	8	-1.22	0.111	1938	1.03	0.889	16118	0.996
TMEM156	-4.27	8	-1.22	0.111	1939	1.03	0.889	16117	0.996
OR2AG2	-4.27	8	-1.22	0.111	1940	1.03	0.889	16116	0.996
ANO4	-4.27	8	-1.22	0.111	1941	1.03	0.889	16115	0.996
C7orf72	-4.27	8	-1.22	0.111	1942	1.03	0.889	16114	0.996
NUB1	-4.27	8	-1.22	0.111	1943	1.03	0.889	16113	0.996
UTP11L	-4.27	8	-1.22	0.111	1944	1.03	0.889	16112	0.996
CRYBA1	-4.26	8	-1.22	0.111	1945	1.03	0.889	16111	0.996
TMC3	-4.26	8	-1.22	0.111	1946	1.03	0.889	16110	0.996
TMEM60	-4.26	8	-1.22	0.112	1947	1.03	0.888	16109	0.996
MUSK	-4.26	8	-1.22	0.112	1948	1.03	0.888	16108	0.996
TULP3	-4.26	8	-1.22	0.112	1949	1.03	0.888	16107	0.996
MPHOSPH6	-4.26	8	-1.22	0.112	1950	1.03	0.888	16106	0.996
SMURF2	-4.26	8	-1.22	0.112	1951	1.03	0.888	16105	0.996
SMYD1	-4.26	8	-1.22	0.112	1952	1.03	0.888	16104	0.996
CD37	-4.26	8	-1.22	0.112	1953	1.03	0.888	16103	0.996
ANTXR1	-4.25	8	-1.22	0.112	1954	1.03	0.888	16102	0.996
EPS8	-4.25	8	-1.22	0.112	1955	1.03	0.888	16101	0.996
UPK3BL	-4.25	8	-1.22	0.112	1956	1.03	0.888	16100	0.996
MINK1	-4.25	8	-1.22	0.112	1957	1.03	0.888	16099	0.996
EEF1E1	-4.25	8	-1.22	0.112	1958	1.03	0.888	16098	0.996
CCDC70	-4.25	8	-1.22	0.112	1959	1.03	0.888	16097	0.996
GRHL1	-4.25	8	-1.22	0.112	1960	1.03	0.888	16096	0.996
C16orf52	-4.25	8	-1.21	0.112	1961	1.03	0.888	16095	0.996
RNF112	-4.25	8	-1.21	0.112	1962	1.03	0.888	16094	0.996
STXBP5L	-4.24	8	-1.21	0.112	1963	1.03	0.888	16093	0.996
HIST4H4	-4.24	8	-1.21	0.112	1964	1.03	0.888	16092	0.996
CCDC40	-4.24	8	-1.21	0.112	1965	1.03	0.888	16091	0.996
TAF13	-4.24	8	-1.21	0.112	1966	1.03	0.888	16090	0.996
ST7L	-3.97	7	-1.21	0.113	1967	1.03	0.887	16089	0.996
NPY5R	-4.24	8	-1.21	0.113	1968	1.03	0.887	16088	0.996
OR8D1	-4.24	8	-1.21	0.113	1969	1.03	0.887	16087	0.996
CXorf22	-4.24	8	-1.21	0.113	1970	1.03	0.887	16086	0.996
PRKAA1	-4.24	8	-1.21	0.113	1971	1.03	0.887	16085	0.996
CTSE	-4.24	8	-1.21	0.113	1972	1.03	0.887	16084	0.996
SEC61A1	-4.23	8	-1.21	0.113	1973	1.03	0.887	16083	0.996
RHOH	-4.23	8	-1.21	0.113	1974	1.03	0.887	16082	0.996
FOXP2	-4.23	8	-1.21	0.113	1975	1.03	0.887	16081	0.996
HIST1H2AG	-2.12	2	-1.21	0.113	1976	1.03	0.887	16080	0.996
ARMC6	-4.23	8	-1.21	0.113	1977	1.03	0.887	16079	0.996
DEGS1	-4.23	8	-1.21	0.113	1978	1.03	0.887	16078	0.996
LRFN2	-4.23	8	-1.21	0.113	1979	1.03	0.887	16077	0.996
ACBD3	-4.23	8	-1.21	0.113	1980	1.03	0.887	16076	0.996
PURG	-4.23	8	-1.21	0.113	1981	1.03	0.887	16075	0.996
DUSP14	-4.23	8	-1.21	0.113	1982	1.03	0.887	16074	0.996
ACTR1A	-4.23	8	-1.21	0.113	1983	1.03	0.887	16073	0.996
CCDC77	-4.23	8	-1.21	0.113	1984	1.03	0.887	16072	0.996
NDUFV3	-4.22	8	-1.21	0.113	1985	1.03	0.887	16071	0.996
POLR2D	-3.66	6	-1.21	0.113	1986	1.03	0.887	16070	0.996
UNC119	-4.22	8	-1.21	0.114	1987	1.03	0.886	16069	0.996
FAM63A	-4.22	8	-1.21	0.114	1988	1.03	0.886	16068	0.996
PUM1	-4.22	8	-1.21	0.114	1989	1.03	0.886	16067	0.996
FOXC1	-4.22	8	-1.21	0.114	1990	1.03	0.886	16066	0.996
GLP1R	-3.65	6	-1.21	0.114	1991	1.03	0.886	16065	0.996
GNAL	-4.22	8	-1.21	0.114	1992	1.03	0.886	16064	0.996
ZNF613	-4.22	8	-1.21	0.114	1993	1.03	0.886	16063	0.996
CORO1C	-4.22	8	-1.21	0.114	1994	1.03	0.886	16062	0.996
NUDT1	-4.21	8	-1.21	0.114	1995	1.03	0.886	16061	0.996
GPR150	-4.21	8	-1.2	0.114	1996	1.03	0.886	16060	0.996
THUMPD1	-4.21	8	-1.2	0.114	1997	1.03	0.886	16059	0.996
TTLL3	-4.21	8	-1.2	0.114	1998	1.03	0.886	16058	0.996
DSG2	-4.21	8	-1.2	0.114	1999	1.03	0.886	16057	0.996
[truncated: 16,056 more rows]
