# Supplementary material for: Chemogenetic profiling reveals PP2A‐independent cytotoxicity of proposed PP2A activators iHAP1 and DT‐061
Source: EMBO J. 2022 Jun 13;41(14):e110611. doi: 10.15252/embj.2022110611 (PMC9289710; doi:10.15252/embj.2022110611)
Supplement: Supplementary file 13 — Movie EV8 [file EMBJ-41-e110611-s007.zip]

Archive with 4 entries (4 files):
- Legend movie EV8.docx
- __MACOSX/._Legend movie EV8.docx
- Expanded view movie-8.avi
- __MACOSX/._Expanded view movie-8.avi
