# Supplementary material for: Chemogenetic profiling reveals PP2A‐independent cytotoxicity of proposed PP2A activators iHAP1 and DT‐061
Source: EMBO J. 2022 Jun 13;41(14):e110611. doi: 10.15252/embj.2022110611 (PMC9289710; doi:10.15252/embj.2022110611)
Supplement: Supplementary file 14 — Source Data for Figure 2 [file EMBJ-41-e110611-s006.zip]

Archive with 4 entries (4 files):
- Source data figure 2.xlsx
- __MACOSX/._Source data figure 2.xlsx
- Source data.pdf
- __MACOSX/._Source data.pdf
