# Supplementary material for: Chemogenetic profiling reveals PP2A‐independent cytotoxicity of proposed PP2A activators iHAP1 and DT‐061
Source: EMBO J. 2022 Jun 13;41(14):e110611. doi: 10.15252/embj.2022110611 (PMC9289710; doi:10.15252/embj.2022110611)
Supplement: Supplementary file 14 — Source Data for Figure 2 [file EMBJ-41-e110611-s006.zip › Source data figure 2.xlsx]

## Sheet: Sheet1
Rohdaten										Rohdaten									Rohdaten										Rohdaten										Rohdaten										Rohdaten
DT-061	alpha	1.281	0.002	0.002	0.183	1.504	1.341			DT-061	alpha	1.799	0.005	0.005	0.231	1.968	1.817		DT-061	alpha	1.846	0.003	0.004	0.342	1.782	1.937			DT-061	Rod-1	1.317	0.002	0.002	0.002	1.168	1.372			DT-061	Rod-1	2.07	0.001	0.001	0.076	1.799	2.206			DT-061
	alpha KO	1.366	0.002	0.003	0.39	1.609	1.518				alpha KO	1.93	0.003	0.002	0.331	1.632	1.721			alpha KO	1.835	0.004	0.002	0.342	1.853	1.834				Rod-1 KO	1.392	0.002	0.002	0.002	0.991	1.43				Rod-1 KO	1.905	0.002	0.002	0.0757	1.603	2.141
	delta	1.246	0.003	0.002	0.3	1.406	1.247				delta	1.806	0.005	0.005	0.345	1.711	1.643			delta	1.734	0.002	0.004	0.512	1.742	1.683
	delta KO	1.395	0.003	0.003	0.451	1.67	1.452				delta KO	1.95	0.003	0.004	0.311	1.96	1.948			delta KO	1.736	0.004	0.005	0.299	1.935	1.853			iHAP1	Rod-1	1.311	0.002	0.005	0.042	0.884	1.309			iHAP1	Rod-1	2.331	0.006	0.136	0.763	1.865	2.274			iHAP1
	epsilon	1.182	0.002	0.001	0.733	1.317	1.193				epsilon	1.878	0.005	0.039	0.456	1.564	1.975			epsilon	1.836	0.002	0.003	0.432	1.63	1.945				Rod-1 KO	1.343	0.003	0.003	0.005	0.048	0.949				Rod-1 KO	2.128	0.005	0.003	0.043	0.919	2.057
	epsilon KO	1.413	0.002	0.002	0.335	1.438	1.395				epsilon KO	2.253	0.004	0.035	0.43	1.65	1.633			epsilon KO	1.962	0.003	0.003	0.511	1.835	1.735
																													Normalized		Ctrl.	15	12	9	6	4	µM		Normalized		Ctrl.	15	12	9	6	4	µM		Normalized
iHAP1	alpha	1.285	0.01	0.46	1.64	1.597	1.434			iHAP1	alpha	1.342	0.004	0.63	1.583	1.598	1.633		iHAP1	alpha	1.283	0.07	0.43	1.471	1.532	1.736			DT-061	Rod-1	1	0.0015186	0.0015186	0.0015186	0.886864	1.04176			DT-061	Rod-1	1	0.000483092	0.000483092	0.036715	0.869082	1.0657			DT-061
	alpha KO	1.278	0.017	0.286	1.369	1.462	1.451				alpha KO	1.129	0.021	0.535	1.645	1.944	1.834			alpha KO	1.372	0.032	0.43	1.621	1.854	1.946				Rod-1 KO	1	0.00143678	0.00143678	0.00143678	0.711925	1.0273				Rod-1 KO	1	0.00104987	0.00104987	0.0397375	0.84147	1.12388
	delta	1.326	0.082	0.639	1.645	1.503	1.401				delta	1.53	0.032	0.385	1.523	1.633	1.735			delta	1.457	0.043	0.532	1.428	1.735	1.845					Ctrl.	1	0.8	0.6	0.4	0.2	µM				Ctrl.	1	0.8	0.6	0.4	0.2	µM
	delta KO	1.376	0.019	0.412	1.596	1.518	1.475				delta KO	1.523	0.021	0.267	1.526	1.763	1.735			delta KO	1.537	0.041	0.382	1.511	1.735	1.835			iHAP1	Rod-1	1	0.00152555	0.00381388	0.0320366	0.674294	0.998474			iHAP1	Rod-1	1	0.002574	0.0583441	0.327327	0.800086	0.975547			iHAP1
	epsilon	1.221	0.103	0.873	1.658	1.487	1.307				epsilon	1.342	0.038	0.584	1.43	1.537	1.637			epsilon	1.272	0.034	0.621	1.631	1.632	1.736				Rod-1 KO	1	0.00223381	0.00223381	0.00372301	0.0357409	0.706627				Rod-1 KO	1	0.00234962	0.00140977	0.0202068	0.431861	0.966635
	epsilon KO	1.181	0.022	0.388	1.411	1.392	1.31				epsilon KO	1.352	0.064	0.365	1.453	1.532	1.453			epsilon KO	1.263	0.053	0.345	1.237	1.463	1.634
Normalized		Ctrl.	15	12	9	6	4	µM		Normalized		Ctrl.	15	12	9	6	4	µM	Normalized		Ctrl.	15	12	9	6	4	µM
DT-061	alpha	1	0.00156128	0.00156128	0.142857	1.17408	1.04684			DT-061	alpha	1	0.00277932	0.00277932	0.128405	1.09394	1.01001		DT-061	alpha	1	0.00162514	0.00216685	0.185265	0.96533	1.0493
	alpha KO	1	0.00146413	0.00219619	0.285505	1.17789	1.11127				alpha KO	1	0.0015544	0.00103627	0.171503	0.845596	0.89171			alpha KO	1	0.00217984	0.00108992	0.186376	1.00981	0.999455
	delta	1	0.0024077	0.00160514	0.24077	1.12841	1.0008				delta	1	0.00276855	0.00276855	0.19103	0.947398	0.909745			delta	1	0.0011534	0.00230681	0.295271	1.00461	0.970588
	delta KO	1	0.00215054	0.00215054	0.323297	1.19713	1.04086				delta KO	1	0.00153846	0.00205128	0.159487	1.00513	0.998974			delta KO	1	0.00230415	0.00288018	0.172235	1.11463	1.0674
	epsilon	1	0.00169205	0.000846024	0.620135	1.11421	1.00931				epsilon	1	0.00266241	0.0207668	0.242812	0.832801	1.05165			epsilon	1	0.00108932	0.00163399	0.235294	0.8878	1.05937
	epsilon KO	1	0.00141543	0.00141543	0.237084	1.01769	0.987261				epsilon KO	1	0.00177541	0.0155348	0.190857	0.732357	0.724811			epsilon KO	1	0.00152905	0.00152905	0.260449	0.93527	0.884302
		Ctrl.	1	0.8	0.6	0.4	0.2	µM				Ctrl.	1	0.8	0.6	0.4	0.2	µM			Ctrl.	1	0.8	0.6	0.4	0.2	µM
iHAP1	alpha	1	0.0077821	0.357977	1.27626	1.2428	1.11595			iHAP1	alpha	1	0.00298063	0.469449	1.17958	1.19076	1.21684		iHAP1	alpha	1	0.0545596	0.335152	1.14653	1.19408	1.35308
	alpha KO	1	0.013302	0.223787	1.07121	1.14397	1.13537				alpha KO	1	0.0186005	0.473871	1.45704	1.72188	1.62445			alpha KO	1	0.0233236	0.313411	1.18149	1.35131	1.41837
	delta	1	0.0618401	0.4819	1.24057	1.13348	1.05656				delta	1	0.020915	0.251634	0.995425	1.06732	1.13399			delta	1	0.0295127	0.365134	0.980096	1.1908	1.2663
	delta KO	1	0.0138081	0.299419	1.15988	1.1032	1.07195				delta KO	1	0.0137886	0.175312	1.00197	1.15758	1.1392			delta KO	1	0.0266753	0.248536	0.983084	1.12882	1.19388
	epsilon	1	0.0843571	0.714988	1.3579	1.21785	1.07043				epsilon	1	0.0283159	0.435171	1.06557	1.14531	1.21982			epsilon	1	0.0267296	0.488208	1.28223	1.28302	1.36478
	epsilon KO	1	0.0186283	0.328535	1.19475	1.17866	1.10923				epsilon KO	1	0.0473373	0.26997	1.0747	1.13314	1.0747			epsilon KO	1	0.0419636	0.273159	0.979414	1.15835	1.29375
[truncated: 7 more columns]
