# Supplementary material for: Chemogenetic profiling reveals PP2A‐independent cytotoxicity of proposed PP2A activators iHAP1 and DT‐061
Source: EMBO J. 2022 Jun 13;41(14):e110611. doi: 10.15252/embj.2022110611 (PMC9289710; doi:10.15252/embj.2022110611)
Supplement: Supplementary file 15 — Source Data for Figure 3 [file EMBJ-41-e110611-s010.xlsx]

## Sheet: Fig. 3B
Normalized values to DMSO-Ctrl.
		DMSO normalized	DT-061	siRNA	DT+siRNA	Repeat
	TACC3 oligos	1	0.907051	0.576923	0.439103	I
		1	0.863222	0.759878	0.492401	II
		1	0.934375	0.634375	0.6	III
	ROD1 oligos	1	0.95	0.457143	0.328571	I
		1	0.950331	0.47351	0.301325	II
		1	0.934641	0.405229	0.248366	III
	TRAPPC2L oligos	1	0.932203	0.861017	0.657627	I
		1	0.988024	0.778443	0.583832	II
		1	0.943396	0.801887	0.698113	III

## Sheet: Fig. 3C
		DMSO/siLuc			DT/siLuc			DMSO/siTRAPPC2L			DT/siTRAPPC2L
hours	1 exp	2 exp	3 exp	1 exp	2 exp	3 exp	1 exp	2 exp	3 exp	1 exp	2 exp	3 exp
0	15.7333	16.3746	17.9991	17.9258	19.1757	18.0301	15.8363	17.7753	15.7937	15.1817	17.2674	17.9785
12	24.215	25.4604	27.089	23.7249	25.1212	24.6778	23.3797	26.5648	22.5295	18.0654	20.4299	20.6693
24	37.0274	38.59	42.4016	30.5761	31.6924	31.7371	35.9851	41.0359	35.3842	21.0672	24.1749	22.4991
36	56.9885	59.4699	63.2343	38.329	40.1816	40.1769	54.5017	61.7226	53.4132	23.2669	26.2905	24.001
48	80.1288	81.0146	86.861	49.9072	51.4751	48.7944	78.1151	84.9853	75.2711	26.8993	30.6941	26.0801
60	94.2363	95.6091	97.8118	62.7126	63.9896	59.47	94.3653	97.3568	92.524	31.8939	37.27	29.0525
72	99.1128	99.1146	99.8835	74.9787	75.9171	68.5602	99.0134	99.6242	99.0619	37.9153	45.9191	33.9817
84	99.8752	99.8448	99.9954	84.2996	85.5099	76.5223	99.713	99.795	99.9526	45.3986	56.6433	39.6106
96	99.9427	99.9425	100	91.0965	91.9333	82.0459	99.8747	99.9108	99.9776	53.4508	67.2566	45.5552
		DMSO/siLuc			iHAP1/siLuc			DMSO/siRod1			iHAP/siRod1
hours	1 exp	2 exp	3 exp	1 exp	2 exp	3 exp	1 exp	2 exp	3 exp	1 exp	2 exp	3 exp
0	16.4331	17.455	17.689	18.2507	17.8249	16.9027	15.755	16.7066	12.6342	15.4793	15.0736	11.4875
12	24.9699	26.4454	25.7384	26.6281	26.2982	24.1388	19.811	20.7021	14.7335	16.8166	15.9715	10.9541
24	38.1549	39.3923	40.2161	40.6649	40.2849	37.2046	29.5278	32.0196	22.7947	26.3383	24.7609	16.4795
36	58.5478	60.9757	61.1012	63.0607	61.9413	54.8287	43.2474	45.7542	35.8553	37.1699	35.3362	24.1457
48	81.9573	84.2512	85.1328	86.0492	86.2618	78.5374	61.5307	63.753	50.6688	50.9781	51.0757	32.0898
60	96.3448	96.9977	97.3962	97.8454	97.9382	94.3532	81.4102	83.4769	70.1579	68.8071	68.2147	41.9718
72	99.5432	99.5847	99.8038	99.6238	99.6248	99.1718	95.3832	96.1105	88.1555	84.0018	83.7733	52.1383
84	99.9042	99.9163	99.9742	99.8597	99.8715	99.9513	99.3506	99.2724	96.9972	93.5931	93.327	61.9378
96	99.9727	99.9914	99.9964	99.9106	99.9432	99.9831	99.8305	99.7781	99.776	98.0359	97.8667	70.9118
		DMSO/siLuc			iHAP1/siLuc			DMSO/siTACC3			iHAP/siTACC3
hours	1 exp	2 exp	3 exp	1 exp	2 exp	3 exp	1 exp	2 exp	3 exp	1 exp	2 exp	3 exp
0	15.7333	16.3746	17.9991	17.9258	19.1757	18.0301	15.8363	17.7753	15.7937	15.1817	17.2674	17.9785
12	24.215	25.4604	27.089	23.7249	25.1212	24.6778	23.3797	26.5648	22.5295	18.0654	20.4299	20.6693
24	37.0274	38.59	42.4016	30.5761	31.6924	31.7371	35.9851	41.0359	35.3842	21.0672	24.1749	22.4991
36	56.9885	59.4699	63.2343	38.329	40.1816	40.1769	54.5017	61.7226	53.4132	23.2669	26.2905	24.001
48	80.1288	81.0146	86.861	49.9072	51.4751	48.7944	78.1151	84.9853	75.2711	26.8993	30.6941	26.0801
60	94.2363	95.6091	97.8118	62.7126	63.9896	59.47	94.3653	97.3568	92.524	31.8939	37.27	29.0525
72	99.1128	99.1146	99.8835	74.9787	75.9171	68.5602	99.0134	99.6242	99.0619	37.9153	45.9191	33.9817
84	99.8752	99.8448	99.9954	84.2996	85.5099	76.5223	99.713	99.795	99.9526	45.3986	56.6433	39.6106
96	99.9427	99.9425	100	91.0965	91.9333	82.0459	99.8747	99.9108	99.9776	53.4508	67.2566	45.5552
