# Supplementary material for: Chemogenetic profiling reveals PP2A‐independent cytotoxicity of proposed PP2A activators iHAP1 and DT‐061
Source: EMBO J. 2022 Jun 13;41(14):e110611. doi: 10.15252/embj.2022110611 (PMC9289710; doi:10.15252/embj.2022110611)
Supplement: Supplementary file 16 — Source Data for Figure 4 [file EMBJ-41-e110611-s004.xlsx]

## Sheet: Fig. 4A
	Time	+DMSO							+5uM Taxol				+5uM Nocodazole						+1uM iHAP1				+2uM iHAP1				+15uM DT061				+30uM DT061
		EXP1	EXP2	EXP3	EXP4	EXP5	EXP6		EXP1	EXP2	EXP3		EXP1	EXP2	EXP3	EXP4	EXP5		EXP1	EXP2	EXP3		EXP1	EXP2	EXP3		EXP1	EXP2	EXP3		EXP1	EXP2	EXP3
	0	0	0	0	0	0	0		0	0	0		0	0	0	0	0		0	0	0		0	0	0		0	0	0		0	0	0
	0.5	0	0.0002	-0.0001	0	0	-0.0027		0.0027	0.0011	0.002		-0.0014	0.0001	-0.0002	-0.0009	-0.0009		-0.0001	-0.0036	0		-0.0004	-0.0005	0		-0.001	0.0029	-0.0009		-0.0004	-0.002	-0.0043
	1	0.0006	0.0002	0.0011	0.0003	0.0002	-0.0035		0.0064	0.0034	0.0048		-0.0011	0.0002	0.0001	-0.0011	-0.0008		-0.0004	-0.0037	0		-0.0001	0.0015	0.0003		-0.0017	0.0005	-0.0012		-0.0009	-0.0023	-0.0057
	1.5	0.0002	0.0004	0.0012	0.0002	0	-0.0033		0.0114	0.006	0.0091		-0.0011	0.0005	0	-0.0008	-0.0011		0.0001	-0.0037	0.0001		0	-0.0006	0.0004		-0.002	-0.0002	-0.0018		-0.0011	-0.0071	-0.0088
	2	0.0006	0.0006	0.0008	0.0009	0	-0.0035		0.0165	0.0081	0.0128		-0.0009	0.0009	0	-0.0008	-0.0012		0.0001	-0.0038	0.0001		0	-0.0014	0.0007		-0.0022	-0.0015	-0.0025		-0.0013	-0.0053	-0.0079
	2.5	0.0006	0.0007	0.0004	0.0012	0.0001	-0.0036		0.0213	0.0107	0.0183		-0.0007	0.0006	0	-0.0007	-0.0011		0.0001	-0.0046	0.0001		-0.0004	-0.0008	0.0005		-0.0034	-0.0021	-0.0032		-0.0005	-0.0046	-0.007
	3	0.0004	0.0009	0.0015	0.0013	0.0001	-0.0039		0.029	0.0142	0.0248		-0.0016	0.001	0.0001	-0.001	-0.0006		0.0006	-0.0054	0.0002		0.0003	-0.0014	0.0004		-0.0035	-0.002	-0.0026		-0.0007	-0.0099	-0.0086
	3.5	0.0007	0.0013	0.0012	0.0016	0.0004	-0.0038		0.0343	0.019	0.0318		-0.0013	0.0017	0.0002	-0.0008	-0.0001		0.0007	-0.0035	0.0002		0	-0.0006	0.0007		-0.0044	-0.0015	-0.003		0.0008	-0.0054	-0.005
	4	0.0012	0.003	0.0014	0.0018	0.0006	-0.003		0.0422	0.0242	0.04		-0.0015	0.0013	0.0001	-0.0009	-0.001		0.0011	-0.0029	0.0003		0.0002	-0.0008	0.0007		-0.0037	-0.0009	-0.0029		0.001	-0.0063	-0.0079
	4.5	0.0016	0.0023	0.0019	0.0022	0.0008	-0.0029		0.0478	0.0297	0.0476		-0.0019	0.0011	0.0002	-0.0006	-0.0006		0.0009	-0.003	0.0007		0.0005	-0.0004	0.0009		-0.0043	-0.0018	-0.0026		0.0031	-0.003	-0.0072
	5	0.0018	0.0028	0.0025	0.0029	0.001	-0.0018		0.0559	0.0345	0.055		-0.002	0.0014	0.0003	-0.0008	-0.0009		0.0013	-0.0039	0.0004		0.0008	-0.001	0.0008		-0.0046	-0.0018	-0.0028		0.0046	-0.0029	-0.0106
	5.5	0.0026	0.0039	0.0033	0.0036	0.0016	-0.0009		0.0613	0.0398	0.0637		-0.0009	0.0016	0.0006	-0.0006	0		0.0022	-0.0019	0.0005		0.0003	0.0009	0.001		-0.0039	-0.0017	-0.0021		0.0075	-0.0022	-0.0062
	6	0.0032	0.0055	0.0038	0.0042	0.0023	0.0007		0.0666	0.0464	0.071		-0.0021	0.0018	0.0006	-0.0006	-0.0005		0.0024	-0.003	0.0009		0.0008	-0.0002	0.001		-0.0036	0.0006	-0.0021		0.0104	0.0001	-0.0095
	6.5	0.0038	0.0083	0.0046	0.0054	0.0034	0.0037		0.0726	0.0519	0.0783		-0.0007	0.0016	0.0008	-0.0006	-0.0004		0.0033	-0.002	0.0015		0.0012	0.0002	0.0012		-0.0024	0.0015	-0.0014		0.0132	0.0021	-0.0096
	7	0.0047	0.0115	0.0062	0.0073	0.0048	0.0066		0.0773	0.0584	0.0852		-0.0015	0.0021	0.0008	-0.0004	0.0001		0.004	-0.0017	0.0012		0.0014	0.0009	0.0012		-0.0004	0.0037	-0.0002		0.0176	0.006	-0.0115
	7.5	0.0058	0.016	0.0082	0.0099	0.0071	0.0099		0.0813	0.0623	0.0908		-0.001	0.0024	0.001	0.0005	0		0.005	-0.0007	0.0019		0.0015	0.0011	0.0018		0.0013	0.0064	0.0017		0.0216	0.011	-0.007
	8	0.0085	0.0209	0.01	0.0134	0.0098	0.0147		0.0863	0.0693	0.0952		-0.002	0.0025	0.001	-0.0005	0.0001		0.0061	-0.0009	0.0027		0.0021	0.0009	0.0018		0.0038	0.0105	0.0045		0.0268	0.0259	-0.0027
	8.5	0.0097	0.0273	0.0128	0.0173	0.0136	0.0199		0.0897	0.0729	0.0993		-0.0014	0.0023	0.001	-0.0002	-0.0006		0.0078	0.0018	0.0024		0.0022	0.0008	0.002		0.0068	0.0135	0.0083		0.0312	0.0286	0.0016
	9	0.0113	0.0339	0.0151	0.0219	0.0183	0.0262		0.0938	0.0778	0.1034		-0.0014	0.0028	0.0013	0.0001	-0.0003		0.0105	0.0014	0.003		0.0033	0.0029	0.0024		0.0111	0.0192	0.0128		0.0368	0.036	0.0052
	9.5	0.014	0.0402	0.0187	0.0269	0.0235	0.0334		0.0969	0.0821	0.1061		-0.0012	0.0027	0.0012	-0.0001	-0.0001		0.0122	0.004	0.0036		0.0038	0.002	0.0028		0.0154	0.0237	0.0176		0.0417	0.0439	0.012
	10	0.0168	0.0472	0.0216	0.0323	0.0299	0.0411		0.102	0.0875	0.1106		-0.0009	0.0029	0.0014	0.0008	0.0008		0.015	0.0063	0.0047		0.0039	0.0036	0.0033		0.0206	0.0294	0.0235		0.0477	0.0504	0.0167
	10.5	0.0198	0.0544	0.0258	0.0381	0.0361	0.047		0.1028	0.0895	0.1128		-0.0015	0.0032	0.0015	0.0002	0.0002		0.0177	0.008	0.0059		0.0049	0.0031	0.0038		0.0259	0.0358	0.0298		0.0531	0.0577	0.0232
	11	0.0239	0.0605	0.0298	0.0443	0.0434	0.0499		0.1046	0.0919	0.115		-0.0009	0.0032	0.0016	-0.0001	-0.0001		0.021	0.0106	0.0073		0.0054	0.0049	0.0044		0.0305	0.0427	0.0362		0.058	0.0642	0.028
	11.5	0.0268	0.0668	0.0338	0.0508	0.0508	0.0568		0.108	0.096	0.1172		-0.0021	0.0033	0.0017	0.0005	0.0004		0.0247	0.0143	0.0093		0.0063	0.005	0.0054		0.0352	0.049	0.0434		0.0628	0.0703	0.0364
	12	0.03	0.0738	0.0383	0.0571	0.0579	0.0617		0.1098	0.0975	0.119		-0.0016	0.0035	0.0016	0.0004	0.0002		0.0287	0.0177	0.0111		0.0073	0.006	0.0064		0.0413	0.0559	0.0503		0.0674	0.0757	0.0411
	12.5	0.0328	0.0792	0.0424	0.0632	0.0652	0.0663		0.1121	0.1011	0.1209		-0.0021	0.0036	0.0017	0.0007	0.0008		0.0329	0.0196	0.0135		0.0089	0.0065	0.0076		0.0475	0.0615	0.0569		0.0724	0.0795	0.0471
	13	0.0366	0.0863	0.0471	0.0688	0.0718	0.0692		0.1138	0.1024	0.1222		-0.0017	0.0037	0.0019	0.0006	0.0008		0.037	0.0249	0.0161		0.0096	0.0074	0.009		0.0528	0.0677	0.0627		0.0766	0.0823	0.0518
	13.5	0.0398	0.0882	0.051	0.0751	0.0785	0.0768		0.117	0.1071	0.123		-0.0024	0.0038	0.0021	0.0015	0.0017		0.0408	0.0298	0.0187		0.0112	0.0074	0.0106		0.0577	0.0739	0.069		0.081	0.0885	0.0584
	14	0.0434	0.0949	0.055	0.0798	0.0837	0.0792		0.117	0.1067	0.1242		-0.0018	0.0054	0.0021	0.001	0.0011		0.0453	0.0331	0.0218		0.0121	0.0095	0.0126		0.0624	0.0784	0.0742		0.0842	0.0934	0.0654
	14.5	0.0468	0.0998	0.0585	0.0848	0.0887	0.0819		0.1183	0.1081	0.1257		-0.0018	0.0057	0.0021	0.0008	0.0008		0.0492	0.0367	0.0246		0.0138	0.0104	0.0144		0.0676	0.0834	0.0805		0.0878	0.0954	0.0677
	15	0.0506	0.1037	0.0622	0.0895	0.0939	0.0873		0.1216	0.1111	0.1263		-0.0016	0.0057	0.0022	0.0014	0.0019		0.0531	0.0415	0.0275		0.0155	0.0128	0.017		0.072	0.0877	0.0841		0.091	0.0991	0.073
	15.5	0.0532	0.1073	0.0652	0.0933	0.0979	0.089		0.1217	0.1114	0.1271		-0.0019	0.005	0.0023	0.001	0.0014		0.0564	0.0436	0.0307		0.0174	0.0125	0.0194		0.0743	0.0918	0.0876		0.0926	0.1003	0.075
	16	0.0565	0.1105	0.0686	0.0983	0.1022	0.0908		0.1225	0.112	0.1278		-0.0017	0.0052	0.0024	0.0013	0.0015		0.0603	0.0482	0.0339		0.0188	0.0137	0.022		0.078	0.097	0.0932		0.0973	0.1037	0.0797
	16.5	0.0594	0.1133	0.0714	0.1007	0.1068	0.0934		0.1234	0.1137	0.128		-0.0015	0.0052	0.0026	0.0015	0.0014		0.0646	0.0523	0.0373		0.021	0.0148	0.0245		0.0821	0.0999	0.0958		0.0997	0.1038	0.0819
	17	0.0623	0.1168	0.0743	0.1051	0.1102	0.0957		0.1244	0.1151	0.1288		-0.0008	0.0058	0.0027	0.0018	0.0017		0.0683	0.0562	0.0411		0.0232	0.018	0.0271		0.0859	0.1031	0.0989		0.1019	0.109	0.0877
	17.5	0.0652	0.1179	0.077	0.1097	0.1142	0.1		0.1278	0.1177	0.1289		-0.0015	0.006	0.0028	0.003	0.0023		0.0714	0.0602	0.045		0.0247	0.0182	0.0298		0.0875	0.1059	0.1024		0.1039	0.1107	0.0908
	18	0.0674	0.1206	0.0802	0.1122	0.1161	0.0995		0.1269	0.1166	0.1297		-0.0014	0.0064	0.003	0.0022	0.0017		0.0744	0.064	0.048		0.0267	0.02	0.0322		0.0899	0.1096	0.1053		0.1076	0.1115	0.092
	18.5	0.0701	0.1223	0.082	0.1147	0.1189	0.1006		0.1272	0.1179	0.1295		-0.0014	0.0067	0.0031	0.0022	0.0022		0.0776	0.069	0.0523		0.029	0.0227	0.035		0.0924	0.1122	0.1074		0.1089	0.1178	0.0976
	19	0.0726	0.1239	0.0847	0.117	0.123	0.1023		0.1283	0.1183	0.1295		-0.0016	0.007	0.0033	0.0023	0.0025		0.0803	0.0719	0.0558		0.0311	0.023	0.0371		0.0946	0.1136	0.11		0.1106	0.1169	0.0976
	19.5	0.0745	0.126	0.0868	0.1202	0.1236	0.1036		0.1294	0.1199	0.1308		-0.0012	0.0072	0.0033	0.0032	0.0021		0.0847	0.0744	0.0585		0.0333	0.0235	0.0392		0.0966	0.1161	0.1114		0.1115	0.1164	0.0994
	20	0.0766	0.1277	0.0882	0.1234	0.1243	0.1052		0.1302	0.1201	0.131		-0.0007	0.0078	0.0035	0.0027	0.002		0.0872	0.0778	0.0613		0.0355	0.0246	0.0413		0.0985	0.1173	0.113		0.1124	0.1192	0.104
	20.5	0.0788	0.1289	0.0904	0.1248	0.1272	0.1064		0.1307	0.121	0.1314		-0.0009	0.008	0.0035	0.0033	0.0023		0.0907	0.0789	0.0643		0.0372	0.0268	0.044		0.1002	0.1191	0.1151		0.1147	0.1208	0.1068
	21	0.0812	0.1303	0.0934	0.1263	0.1285	0.1075		0.1322	0.1225	0.1314		-0.0004	0.0086	0.004	0.0033	0.0029		0.0918	0.0839	0.0674		0.0391	0.0279	0.0462		0.1021	0.1212	0.1166		0.1157	0.1207	0.1062
	21.5	0.083	0.1306	0.0937	0.1276	0.1311	0.107		0.1314	0.1235	0.1317		-0.0003	0.0087	0.0038	0.003	0.0023		0.0935	0.0833	0.0698		0.0414	0.0297	0.0482		0.1025	0.1221	0.1176		0.1179	0.1206	0.1065
	22	0.0852	0.1323	0.0963	0.1301	0.1324	0.1098		0.134	0.1253	0.1318		0.0002	0.0093	0.0041	0.0036	0.0035		0.0959	0.089	0.0723		0.0427	0.0307	0.0506		0.1043	0.1238	0.119		0.1191	0.1245	0.1121
	22.5	0.0875	0.1327	0.0971	0.1311	0.1331	0.109		0.1332	0.1256	0.132		-0.0011	0.0094	0.004	0.0034	0.003		0.0969	0.0886	0.0744		0.0447	0.0326	0.0525		0.1046	0.1253	0.1196		0.1201	0.122	0.1089
	23	0.0888	0.134	0.0986	0.1316	0.1345	0.1109		0.134	0.1256	0.1321		-0.0001	0.0098	0.0042	0.0034	0.003		0.0979	0.0914	0.0764		0.0464	0.0334	0.0546		0.1064	0.1268	0.1208		0.1214	0.1224	0.1106
	23.5	0.0896	0.1347	0.1002	0.1337	0.1345	0.1107		0.135	0.1266	0.1323		-0.0004	0.0103	0.0044	0.0041	0.0031		0.1006	0.092	0.0782		0.0495	0.0379	0.0567		0.1074	0.1272	0.122		0.1218	0.1237	0.1117
	24	0.0911	0.1356	0.102	0.1353	0.1359	0.112		0.136	0.1275	0.1325		0.0002	0.0105	0.0046	0.0039	0.0041		0.1024	0.0961	0.0807		0.0504	0.0353	0.0595		0.1088	0.1287	0.1231		0.1234	0.1246	0.1144
	24.5	0.0921	0.1359	0.1015	0.1356	0.138	0.1125		0.1371	0.1288	0.1326		-0.0001	0.0107	0.0048	0.0051	0.0042		0.103	0.0981	0.0822		0.0521	0.0382	0.0611		0.1092	0.1293	0.1238		0.1245	0.1255	0.1149
	25	0.0934	0.1369	0.1041	0.136	0.1382	0.1121		0.1353	0.1283	0.1328		-0.0002	0.0115	0.0049	0.0042	0.0035		0.1034	0.0988	0.0835		0.0535	0.0391	0.0631		0.1106	0.1304	0.1236		0.1255	0.1255	0.117
	25.5	0.0943	0.1376	0.1066	0.1381	0.1392	0.1134		0.1368	0.1285	0.1329		0.0004	0.0118	0.005	0.0043	0.004		0.1062	0.1003	0.0851		0.0549	0.0399	0.065		0.1108	0.1314	0.1252		0.1254	0.1251	0.1152
	26	0.0964	0.1385	0.1055	0.1388	0.1395	0.1143		0.1367	0.1298	0.1328		0.0003	0.0122	0.0051	0.0047	0.0041		0.1073	0.1021	0.0864		0.0565	0.0417	0.0667		0.1117	0.1317	0.1246		0.1265	0.1256	0.117
	26.5	0.0967	0.1387	0.1082	0.1392	0.14	0.1141		0.1373	0.1296	0.1327		-0.0007	0.0128	0.0052	0.0046	0.0045		0.1088	0.1016	0.0881		0.0585	0.0446	0.0685		0.112	0.1314	0.1261		0.1264	0.1244	0.1162
	27	0.0979	0.1392	0.1074	0.1405	0.1403	0.1152		0.1381	0.1299	0.1329		-0.0003	0.0129	0.0055	0.005	0.0046		0.1088	0.1039	0.0894		0.0601	0.0434	0.0706		0.1131	0.1333	0.1268		0.1281	0.1259	0.1189
	27.5	0.0983	0.1392	0.1085	0.1414	0.1413	0.1169		0.1392	0.131	0.133		0.0005	0.0132	0.0057	0.0057	0.0054		0.1106	0.1051	0.0904		0.0621	0.0452	0.0724		0.1133	0.1339	0.1272		0.1273	0.1289	0.1208
	28	0.1006	0.14	0.1109	0.1417	0.1418	0.1173		0.1389	0.1312	0.133		0.0002	0.0136	0.0059	0.0054	0.005		0.1119	0.107	0.0914		0.0625	0.0469	0.0742		0.114	0.1345	0.1278		0.1287	0.1259	0.1193
	28.5	0.1018	0.14	0.1103	0.1421	0.1422	0.1188		0.14	0.1304	0.1331		0.0005	0.014	0.0059	0.0064	0.0063		0.1116	0.1082	0.0927		0.063	0.0481	0.0764		0.1144	0.1353	0.1284		0.1279	0.1277	0.119
	29	0.1019	0.1414	0.1115	0.1425	0.1432	0.1195		0.1399	0.1312	0.133		0.0005	0.0148	0.006	0.006	0.0055		0.1143	0.1097	0.0936		0.0651	0.0505	0.0776		0.1158	0.1353	0.1273		0.1298	0.1275	0.1213
	29.5	0.1035	0.1408	0.1113	0.1434	0.1438	0.1211		0.14	0.1311	0.133		0.0011	0.0148	0.0064	0.0063	0.0056		0.1146	0.1104	0.0947		0.0658	0.0496	0.079		0.1153	0.1367	0.1292		0.1297	0.1285	0.1215
	30	0.1048	0.1429	0.1125	0.1434	0.1438	0.1217		0.14	0.1317	0.1329		0.0011	0.0154	0.0062	0.0062	0.0058		0.1159	0.1111	0.0959		0.0679	0.0512	0.0803		0.1171	0.136	0.1294		0.1305	0.1287	0.1219
	30.5	0.1049	0.1421	0.1128	0.1448	0.1444	0.122		0.1405	0.132	0.133		0.0003	0.0156	0.0065	0.0068	0.0063		0.116	0.1114	0.0965		0.0692	0.0522	0.0821		0.1165	0.137	0.13		0.131	0.1283	0.1214
	31	0.1054	0.1421	0.1148	0.144	0.1447	0.1238		0.1412	0.1324	0.1332		0.0004	0.0159	0.0067	0.007	0.0057		0.1157	0.113	0.0976		0.069	0.0528	0.0834		0.1171	0.1383	0.1302		0.1312	0.1301	0.1234
	31.5	0.1059	0.1429	0.1144	0.1457	0.144	0.1265		0.1442	0.1337	0.133		0.0008	0.0164	0.0067	0.0082	0.008		0.1164	0.1134	0.0983		0.0703	0.0532	0.0846		0.1177	0.1377	0.1305		0.1316	0.1267	0.1219
	32	0.1057	0.1432	0.1149	0.1459	0.1455	0.1247		0.1414	0.1329	0.133		0.0006	0.0171	0.0072	0.0077	0.0069		0.1166	0.1142	0.099		0.0708	0.0541	0.086		0.118	0.1385	0.1304		0.1321	0.1293	0.1234
	32.5	0.1064	0.1426	0.1159	0.1464	0.1452	0.1264		0.1417	0.1325	0.1331		0.0015	0.0171	0.0073	0.0082	0.0067		0.1176	0.1145	0.0996		0.072	0.0552	0.0874		0.118	0.1387	0.1307		0.1317	0.1276	0.1222
	33	0.1075	0.1435	0.1158	0.1465	0.1458	0.127		0.1421	0.1338	0.1331		0.0018	0.0176	0.0075	0.0084	0.0074		0.119	0.1149	0.1011		0.0734	0.0564	0.0886		0.1186	0.1395	0.131		0.133	0.1301	0.1254
	33.5	0.1081	0.1433	0.1158	0.1478	0.1456	0.1279		0.1431	0.1339	0.133		0.0013	0.0179	0.0078	0.0085	0.0081		0.1183	0.1161	0.101		0.0743	0.0577	0.091		0.1187	0.1404	0.1315		0.1324	0.128	0.1228
	34	0.1092	0.1446	0.1161	0.147	0.1456	0.1286		0.1432	0.1342	0.1331		0.0019	0.0187	0.0077	0.0089	0.0084		0.1203	0.1162	0.1025		0.0757	0.06	0.0915		0.1196	0.1396	0.1316		0.1333	0.127	0.1244
	34.5	0.1097	0.1441	0.1169	0.1482	0.1465	0.1307		0.1452	0.1355	0.1329		0.0018	0.0187	0.0078	0.0099	0.0089		0.1201	0.1154	0.1025		0.0762	0.0586	0.0917		0.1192	0.1406	0.1314		0.1318	0.1298	0.1247
	35	0.1088	0.1449	0.1187	0.1491	0.1467	0.1296		0.1432	0.1348	0.1328		0.0014	0.0194	0.0081	0.0093	0.0081		0.121	0.1161	0.1025		0.0774	0.0598	0.0933		0.1202	0.1405	0.1314		0.1346	0.1294	0.1249
	35.5	0.1102	0.1442	0.1187	0.1486	0.1464	0.1297		0.1436	0.1346	0.1328		0.0017	0.0197	0.0084	0.0094	0.0085		0.1218	0.1178	0.1032		0.0782	0.0621	0.0943		0.1199	0.1409	0.132		0.1343	0.1316	0.1268
	36	0.1099	0.1451	0.1184	0.149	0.1464	0.13		0.1432	0.1345	0.1331		0.0023	0.0204	0.0084	0.0098	0.0091		0.122	0.1196	0.1042		0.0777	0.0611	0.0951		0.1212	0.1411	0.1328		0.1343	0.1306	0.1268
	36.5	0.1118	0.1447	0.1193	0.1495	0.1479	0.1314		0.1442	0.1349	0.1329		0.002	0.0204	0.0087	0.0098	0.0092		0.1221	0.1181	0.1051		0.0793	0.0643	0.0964		0.1207	0.1417	0.1328		0.1351	0.1288	0.1249
	37	0.1122	0.1455	0.1194	0.1497	0.1478	0.1305		0.1433	0.1351	0.1329		0.0019	0.021	0.0089	0.0103	0.0099		0.1233	0.1184	0.105		0.0801	0.0628	0.0969		0.1211	0.1417	0.1332		0.135	0.1304	0.1267
	37.5	0.1126	0.1453	0.1186	0.1501	0.148	0.1325		0.1442	0.1361	0.1329		0.0026	0.0212	0.009	0.0112	0.0103		0.1221	0.1202	0.105		0.0809	0.0647	0.0971		0.1203	0.1423	0.133		0.1358	0.1296	0.1266
	38	0.1131	0.1459	0.1187	0.1493	0.1469	0.1335		0.1466	0.1373	0.1329		0.0029	0.0217	0.0092	0.0119	0.0113		0.1231	0.1209	0.1058		0.0816	0.0648	0.0984		0.1217	0.1424	0.1341		0.1356	0.1295	0.126
	38.5	0.1137	0.1454	0.1201	0.1508	0.1482	0.1311		0.1432	0.1355	0.1323		0.0031	0.0221	0.0095	0.0103	0.0096		0.1233	0.1201	0.107		0.0833	0.068	0.0999		0.1213	0.1422	0.1327		0.136	0.1314	0.1288
	39	0.1123	0.1462	0.1207	0.1503	0.1479	0.1323		0.1444	0.1361	0.1327		0.0035	0.0225	0.0097	0.0108	0.0102		0.125	0.1198	0.1066		0.0835	0.0661	0.1		0.1228	0.1428	0.1334		0.1355	0.1283	0.1262
	39.5	0.1139	0.1457	0.1207	0.1502	0.1482	0.1342		0.1452	0.1366	0.1325		0.0036	0.0232	0.0099	0.0112	0.0112		0.1238	0.1211	0.1079		0.0843	0.0687	0.101		0.1217	0.1424	0.134		0.136	0.1287	0.126
	40	0.1143	0.1466	0.1215	0.1502	0.1484	0.1353		0.1455	0.1369	0.1328		0.0033	0.024	0.0099	0.0122	0.0113		0.1247	0.1209	0.1071		0.0856	0.069	0.1		0.1222	0.1432	0.134		0.1364	0.1271	0.125
	40.5	0.1145	0.1464	0.1217	0.1516	0.1487	0.1349		0.1457	0.1379	0.1326		0.0036	0.0239	0.0103	0.0121	0.0118		0.1256	0.1218	0.1085		0.0868	0.0693	0.1013		0.1224	0.1439	0.1343		0.1361	0.1303	0.1286
	41	0.1149	0.1473	0.1218	0.1516	0.1486	0.1357		0.146	0.138	0.132		0.0042	0.0248	0.0105	0.013	0.0118		0.1265	0.1217	0.1088		0.088	0.0719	0.1019		0.1236	0.1439	0.1346		0.1362	0.1305	0.1286
	41.5	0.1151	0.1464	0.1225	0.1522	0.1484	0.1359		0.1459	0.1375	0.1324		0.0038	0.0245	0.0108	0.0125	0.0125		0.1249	0.1233	0.1098		0.0872	0.0713	0.1027		0.1227	0.1444	0.1349		0.1367	0.1315	0.1299
	42	0.1154	0.1466	0.123	0.1513	0.1495	0.1377		0.1474	0.1386	0.1325		0.0038	0.0256	0.0109	0.0135	0.0133		0.1264	0.1241	0.1102		0.0872	0.0754	0.1041		0.1231	0.1443	0.1348		0.1368	0.1302	0.1281
	42.5	0.115	0.1466	0.1225	0.1516	0.1493	0.1365		0.1459	0.1386	0.1324		0.004	0.0255	0.0108	0.0127	0.0124		0.1259	0.1229	0.1091		0.0893	0.0734	0.1032		0.1229	0.1444	0.1339		0.1367	0.1283	0.1272
	43	0.1165	0.1472	0.1219	0.1525	0.1496	0.1368		0.1464	0.1384	0.1324		0.0041	0.0261	0.0113	0.0138	0.0135		0.1266	0.1225	0.1116		0.0894	0.0752	0.1042		0.1237	0.1451	0.1352		0.138	0.1306	0.129
	43.5	0.117	0.1469	0.1234	0.1524	0.15	0.1365		0.1462	0.1384	0.1324		0.0039	0.0262	0.0116	0.0136	0.0129		0.1266	0.1255	0.1107		0.0886	0.0745	0.1055		0.1227	0.1454	0.1348		0.1376	0.1319	0.1309
	44	0.1162	0.1475	0.1234	0.1533	0.1497	0.1414		0.15	0.1402	0.1321		0.0039	0.027	0.0117	0.0154	0.0158		0.1263	0.1258	0.1108		0.0893	0.0748	0.1046		0.1237	0.1458	0.1352		0.1382	0.1298	0.1301
	44.5	0.116	0.147	0.1233	0.1534	0.1499	0.1388		0.1473	0.1393	0.1324		0.0044	0.0273	0.0119	0.0145	0.0137		0.1274	0.126	0.1119		0.0905	0.0773	0.1049		0.1231	0.1453	0.1356		0.1378	0.1312	0.1295
	45	0.1167	0.1481	0.1238	0.1532	0.1493	0.1383		0.1479	0.1387	0.1323		0.0057	0.0277	0.0121	0.0147	0.0151		0.128	0.126	0.1119		0.0936	0.0758	0.1058		0.1248	0.1453	0.1352		0.1374	0.1288	0.1279
	45.5	0.1176	0.1478	0.1242	0.1539	0.1501	0.1393		0.1479	0.1387	0.1322		0.0053	0.0281	0.0123	0.0148	0.0147		0.1273	0.1274	0.1125		0.0919	0.0778	0.1058		0.1241	0.1459	0.1358		0.1377	0.1294	0.128
	46	0.1176	0.1476	0.1232	0.1541	0.1501	0.1395		0.1476	0.1391	0.1321		0.0049	0.0287	0.0124	0.0153	0.0159		0.1284	0.1266	0.1122		0.0919	0.0773	0.1055		0.124	0.1454	0.1357		0.1384	0.1308	0.1283
	46.5	0.1174	0.1491	0.1238	0.153	0.1504	0.1381		0.1464	0.1387	0.1319		0.0052	0.0309	0.0128	0.0153	0.0153		0.1288	0.1255	0.1137		0.0944	0.0792	0.1069		0.1254	0.1462	0.1358		0.138	0.1313	0.1295
	47	0.1176	0.1473	0.125	0.1533	0.1498	0.1403		0.1482	0.1393	0.132		0.0042	0.0297	0.0128	0.0157	0.0156		0.1284	0.1264	0.1123		0.0915	0.0791	0.1065		0.1237	0.1458	0.1359		0.139	0.1275	0.1273
	47.5	0.1172	0.148	0.1246	0.1534	0.15	0.1413		0.148	0.1396	0.1319		0.0056	0.0296	0.0132	0.0165	0.0166		0.1288	0.1266	0.1123		0.0924	0.0813	0.1071		0.1245	0.1454	0.1357		0.1387	0.1297	0.1287
	48	0.1183	0.1477	0.1247	0.1541	0.1506	0.1408		0.1477	0.1407	0.1318		0.006	0.0301	0.0133	0.0167	0.0166		0.129	0.1267	0.1127		0.0947	0.08	0.106		0.1241	0.1461	0.136		0.1393	0.1289	0.1288
	48.5	0.1179	0.1472	0.1241	0.1541	0.15	0.1407		0.1485	0.1399	0.1312		0.0053	0.0308	0.0134	0.017	0.0169		0.1294	0.1255	0.1125		0.093	0.0808	0.1068		0.1244	0.1473	0.1351		0.1388	0.132	0.131
	49	0.1177	0.1477	0.1257	0.1546	0.1506	0.1413		0.148	0.1408	0.1313		0.0056	0.0325	0.0136	0.0173	0.0176		0.1288	0.1262	0.1131		0.0954	0.0834	0.1064		0.1243	0.147	0.1359		0.1391	0.1305	0.1297
	49.5	0.1183	0.148	0.1242	0.1547	0.1505	0.1417		0.1479	0.1409	0.1309		0.0053	0.0318	0.0141	0.0173	0.0179		0.1296	0.1258	0.1141		0.0952	0.0845	0.1076		0.1243	0.1467	0.1358		0.1379	0.1294	0.1293
	50	0.119	0.1478	0.1255	0.1544	0.15	0.1421		0.1477	0.1403	0.1309		0.007	0.0322	0.0142	0.0181	0.0177		0.129	0.127	0.1139		0.0961	0.0842	0.1068		0.125	0.1469	0.1363		0.1393	0.1274	0.127
	50.5	0.1197	0.1461	0.1255	0.1551	0.1512	0.1432		0.1484	0.1412	0.1308		0.0062	0.0327	0.0144	0.0176	0.0185		0.129	0.1263	0.1141		0.0958	0.0846	0.1081		0.1243	0.1471	0.1363		0.1392	0.1304	0.1314
	51	0.12	0.149	0.1257	0.1548	0.1508	0.1415		0.149	0.1406	0.1316		0.007	0.0337	0.0147	0.0192	0.0186		0.1301	0.1273	0.1142		0.0982	0.0868	0.1077		0.1253	0.1467	0.1351		0.1393	0.1275	0.1287
	51.5	0.1202	0.1481	0.1256	0.1547	0.1506	0.1422		0.1476	0.1408	0.1314		0.0074	0.0338	0.0146	0.0184	0.0178		0.1306	0.127	0.1137		0.0972	0.0858	0.1087		0.1247	0.1467	0.1364		0.1393	0.1269	0.128
	52	0.1202	0.1485	0.126	0.1549	0.1512	0.1426		0.1486	0.141	0.1313		0.0077	0.0341	0.0151	0.0195	0.0191		0.1303	0.1266	0.1142		0.0987	0.0868	0.1078		0.1255	0.1478	0.1366		0.1408	0.1288	0.1287
	52.5	0.1199	0.1481	0.1258	0.1551	0.1511	0.1435		0.1488	0.1404	0.1312		0.007	0.0344	0.0153	0.0185	0.0191		0.1308	0.127	0.1148		0.099	0.0861	0.1092		0.1242	0.1473	0.1367		0.1401	0.1272	0.1276
	53	0.1205	0.1485	0.1264	0.1553	0.1509	0.1442		0.1487	0.1422	0.1313		0.0073	0.0352	0.0156	0.021	0.0205		0.13	0.1257	0.1148		0.0974	0.0853	0.1083		0.1246	0.1479	0.1369		0.1403	0.127	0.1281
	53.5	0.121	0.1481	0.1269	0.1553	0.1507	0.1448		0.1488	0.1423	0.1311		0.0076	0.0355	0.0158	0.0202	0.0213		0.1297	0.1263	0.1134		0.0984	0.086	0.1089		0.1244	0.1476	0.1366		0.1392	0.1268	0.1266
	54	0.121	0.149	0.127	0.1556	0.1506	0.1443		0.1494	0.1421	0.131		0.0082	0.0359	0.016	0.0208	0.0207		0.1312	0.1277	0.1142		0.0995	0.0878	0.1086		0.1256	0.148	0.1366		0.1396	0.1289	0.1294
	54.5	0.1205	0.1485	0.1266	0.155	0.151	0.1443		0.149	0.1416	0.1311		0.0073	0.0361	0.0163	0.0197	0.021		0.1305	0.1271	0.1158		0.0992	0.0876	0.1098		0.1246	0.1482	0.136		0.1397	0.1279	0.1284
	55	0.1207	0.1491	0.1272	0.1562	0.1509	0.1449		0.1491	0.1418	0.1305		0.0078	0.0371	0.0165	0.0204	0.0214		0.1302	0.1256	0.1161		0.1005	0.0885	0.1104		0.1259	0.1485	0.1354		0.1398	0.1269	0.1264
	55.5	0.1214	0.1486	0.1274	0.1557	0.1506	0.1447		0.1492	0.1431	0.1309		0.0082	0.0373	0.0166	0.0207	0.0225		0.1305	0.1276	0.1159		0.1017	0.0878	0.1119		0.1248	0.1489	0.1369		0.1394	0.1268	0.1272
	56	0.1212	0.1489	0.1278	0.1562	0.1516	0.1459		0.149	0.1428	0.1303		0.0086	0.0381	0.0171	0.0221	0.0232		0.1316	0.1272	0.1162		0.1004	0.0897	0.1111		0.1253	0.1485	0.137		0.1409	0.1296	0.1303
	56.5	0.122	0.1478	0.1276	0.1562	0.1514	0.1461		0.1504	0.1425	0.1308		0.009	0.0378	0.017	0.0223	0.0232		0.1311	0.1275	0.1157		0.1008	0.0904	0.1124		0.1249	0.1481	0.1364		0.1399	0.1273	0.1268
	57	0.1215	0.1485	0.1273	0.1569	0.1518	0.1457		0.1495	0.1429	0.1302		0.0089	0.0384	0.0174	0.0211	0.0238		0.1307	0.127	0.1161		0.1	0.0905	0.1123		0.1256	0.1488	0.1369		0.1402	0.1284	0.1285
	57.5	0.1219	0.1483	0.1269	0.1569	0.1515	0.1472		0.1501	0.1444	0.1308		0.0095	0.0385	0.0178	0.0235	0.0241		0.1311	0.1272	0.1174		0.1021	0.0899	0.112		0.1252	0.1494	0.1369		0.14	0.1291	0.1302
	58	0.1222	0.1499	0.1281	0.1563	0.1517	0.1482		0.15	0.1437	0.1306		0.0105	0.0392	0.0177	0.0233	0.0245		0.1326	0.1271	0.1154		0.1042	0.0911	0.1117		0.1269	0.1493	0.1369		0.1402	0.1307	0.1317
	58.5	0.1224	0.1489	0.128	0.1563	0.1514	0.1489		0.1496	0.1445	0.1306		0.0098	0.0398	0.018	0.0236	0.0251		0.1318	0.1268	0.115		0.1039	0.0916	0.1133		0.1256	0.1489	0.1371		0.141	0.1263	0.1272
	59	0.1226	0.1491	0.1284	0.1558	0.1515	0.148		0.1488	0.1447	0.1305		0.0097	0.0405	0.0181	0.024	0.0253		0.1318	0.1271	0.117		0.1041	0.0917	0.1137		0.126	0.149	0.137		0.1404	0.1289	0.1298
	59.5	0.1217	0.1487	0.1282	0.1566	0.151	0.1477		0.1495	0.145	0.1302		0.0098	0.0402	0.0184	0.0242	0.0257		0.1318	0.1258	0.1164		0.1029	0.0911	0.1142		0.1254	0.149	0.1373		0.1411	0.128	0.1307
	60	0.1221	0.1489	0.1287	0.1568	0.1514	0.1485		0.1493	0.145	0.1305		0.0104	0.0413	0.0189	0.025	0.0257		0.1327	0.1282	0.1165		0.1045	0.0918	0.1145		0.1258	0.1496	0.1371		0.1411	0.1275	0.1296
	60.5	0.1227	0.149	0.1286	0.1565	0.1515							0.0102	0.0419	0.0191				0.1327	0.1283	0.1167		0.1047	0.0925	0.1137		0.1256	0.1499	0.1369		0.1408	0.1263	0.1286
	61	0.123	0.1491	0.1283	0.1565	0.1515							0.0106	0.0419	0.0193				0.1326	0.1277	0.1174		0.1037	0.0912	0.1137		0.1258	0.1494	0.137		0.1411	0.1265	0.1285
	61.5	0.1221	0.1482	0.1285	0.157	0.1519							0.0107	0.0426	0.0195				0.133	0.1279	0.1188		0.1048	0.0916	0.1148		0.1257	0.1496	0.1377		0.14	0.1275	0.1293
	62	0.123	0.1489	0.1288	0.1576	0.152							0.0115	0.0436	0.0199				0.132	0.1272	0.1182		0.1063	0.0929	0.1139		0.1258	0.1498	0.136		0.1415	0.1282	0.1305
	62.5	0.1227	0.1494	0.1288	0.1567	0.1514							0.0111	0.0433	0.0201				0.1329	0.1264	0.1182		0.1069	0.094	0.1148		0.126	0.1497	0.1376		0.141	0.125	0.1261
	63	0.1222	0.1487	0.1285	0.1564	0.1508							0.0112	0.0434	0.0204				0.1326	0.1261	0.1161		0.1063	0.0928	0.1137		0.1254	0.1499	0.1373		0.1414	0.1252	0.1267
	63.5	0.1225	0.1489	0.1289	0.1568	0.1504							0.0112	0.0442	0.0205				0.1341	0.1273	0.1171		0.1076	0.0928	0.1147		0.1262	0.1495	0.1373		0.1405	0.1243	0.1268
	64	0.1234	0.1496	0.1291	0.1573	0.1518							0.0118	0.0445	0.0208				0.1341	0.1275	0.118		0.1072	0.0946	0.1146		0.1265	0.15	0.1377		0.141	0.1255	0.1291
	64.5	0.1234	0.1491	0.1292	0.1576	0.1517							0.0117	0.0455	0.0211				0.1337	0.1283	0.1171		0.1075	0.0958	0.1147		0.1257	0.1503	0.1375		0.1402	0.1255	0.1273
	65	0.1235	0.1493	0.1293	0.1559	0.1517							0.0125	0.045	0.0212				0.1335	0.1259	0.1182		0.1083	0.094	0.1163		0.1258	0.1495	0.1378		0.141	0.1236	0.1263
	65.5	0.1238	0.1501	0.1297	0.1577	0.1518							0.0132	0.0454	0.0217				0.134	0.1292	0.1185		0.1089	0.0979	0.1159		0.1265	0.1508	0.1376		0.1402	0.1268	0.1284
	66	0.1229	0.149	0.1291	0.1571	0.1518							0.0128	0.0458	0.0219				0.1333	0.1281	0.1198		0.1082	0.0956	0.1151		0.1258	0.1507	0.1378		0.1397	0.1282	0.1301
	66.5	0.1236	0.1485	0.1294	0.1579	0.152							0.0132	0.0463	0.0221				0.1327	0.129	0.118		0.1091	0.0968	0.1175		0.1257	0.1511	0.1374		0.1412	0.126	0.1281
	67	0.1236	0.1484	0.1296	0.1575	0.152							0.0128	0.0464	0.0227				0.1326	0.1276	0.1189		0.1079	0.0937	0.1185		0.1257	0.1517	0.1382		0.1419	0.1279	0.1304
	67.5	0.1238	0.149	0.1295	0.157	0.1518							0.013	0.0465	0.0226				0.1338	0.1281	0.1188		0.1097	0.0935	0.1176		0.1256	0.1517	0.1372		0.1407	0.1241	0.127
	68	0.1237	0.1498	0.1294	0.1578	0.1521							0.0146	0.0475	0.0231				0.1343	0.1291	0.1196		0.1106	0.0945	0.119		0.1268	0.1506	0.1382		0.1411	0.1263	0.1305
	68.5	0.1242	0.1476	0.1296	0.1581	0.1515							0.0132	0.0474	0.0231				0.1335	0.1283	0.1189		0.1107	0.0946	0.1173		0.125	0.1517	0.1374		0.1409	0.1267	0.1293
	69	0.124	0.1501	0.13	0.1576	0.1514							0.015	0.0486	0.0236				0.1348	0.1278	0.1184		0.1108	0.0954	0.116		0.1274	0.1513	0.1377		0.141	0.1249	0.1282
	69.5	0.1238	0.1481	0.1299	0.1579	0.1516							0.0145	0.0486	0.0237				0.1328	0.1285	0.1174		0.1105	0.0948	0.1162		0.1256	0.1517	0.1377		0.1414	0.125	0.1273
	70	0.1237	0.1487	0.1301	0.1576	0.1517							0.0146	0.0493	0.0239				0.1325	0.1287	0.1196		0.1107	0.0963	0.1185		0.1265	0.1516	0.1368		0.1418	0.1245	0.1276
	70.5	0.1239	0.1491	0.1296	0.1567	0.1519							0.0152	0.0501	0.0241				0.1337	0.1282	0.1187		0.1095	0.0966	0.118		0.126	0.1504	0.1364		0.1437	0.1224	0.1257
	71	0.1236	0.1491	0.1296	0.1576	0.152							0.0152	0.0501	0.0244				0.1352	0.1297	0.1197		0.1102	0.0969	0.1187		0.1266	0.1511	0.1381		0.1426	0.1265	0.129
	71.5	0.1234	0.1485	0.1303	0.1585	0.1522							0.0152	0.05	0.0249				0.1338	0.1298	0.1184		0.1114	0.099	0.118		0.1263	0.1534	0.1384		0.1425	0.1253	0.1281
	72	0.1245	0.149	0.1301	0.1569	0.1517							0.0153	0.0508	0.025				0.1344	0.128	0.1193		0.1117	0.0983	0.1192		0.1268	0.1515	0.1365		0.1424	0.1245	0.1269
	72.5	0.1246	0.1484	0.1302	0.1588	0.1515							0.0154	0.0513	0.0255				0.1343	0.128	0.1189		0.112	0.0988	0.1186		0.1259	0.1517	0.138		0.1414	0.1247	0.1277
	73	0.1243	0.1495	0.1302	0.1583	0.1519							0.0162	0.05	0.0257				0.1346	0.1288	0.1204		0.1121	0.0982	0.1184		0.1268	0.1521	0.1382		0.1418	0.1253	0.1273
	73.5	0.1249	0.1491	0.1307	0.159	0.1528							0.0162	0.0516	0.0265				0.1336	0.1276	0.1206		0.1124	0.1008	0.12		0.1264	0.1529	0.1378		0.1422	0.1218	0.1259
	74	0.1242	0.149	0.1307	0.1582	0.152							0.0169	0.0517	0.0264				0.1343	0.1281	0.1193		0.1128	0.0994	0.1202		0.126	0.1517	0.1381		0.1414	0.1242	0.1258
	74.5	0.1253	0.1491	0.1303	0.1582	0.1522							0.0171	0.0521	0.0266				0.1341	0.1276	0.119		0.1133	0.0989	0.119		0.1266	0.1531	0.138		0.1424	0.1239	0.1271
	75	0.1255	0.1484	0.13	0.1592	0.1525							0.0177	0.0532	0.027				0.1351	0.1278	0.12		0.1139	0.0997	0.1208		0.1259	0.153	0.1386		0.1407	0.1265	0.1292
	75.5	0.1246	0.1489	0.1299	0.159	0.152							0.0179	0.0528	0.0271				0.1349	0.1303	0.1201		0.1143	0.0996	0.1216		0.1267	0.1527	0.1379		0.1427	0.1248	0.1279
	76	0.1256	0.1489	0.1307	0.1576	0.1508							0.018	0.0539	0.0273				0.1351	0.1263	0.1183		0.1151	0.0997	0.1201		0.1262	0.1514	0.1376		0.1426	0.1219	0.1236
	76.5	0.1254	0.1485	0.1308	0.1577	0.1514							0.0176	0.0547	0.0277				0.135	0.1282	0.1191		0.1137	0.1011	0.1204		0.1263	0.1526	0.1374		0.1421	0.123	0.1269
	77	0.1256	0.1495	0.1303	0.1587	0.1519							0.019	0.0556	0.0281				0.1356	0.129	0.1195		0.1153	0.0994	0.1188		0.1269	0.1523	0.1373		0.1427	0.1221	0.1256
	77.5	0.1258	0.1489	0.1301	0.1593	0.1517							0.018	0.0556	0.0287				0.1354	0.128	0.1196		0.1135	0.1016	0.1199		0.126	0.1541	0.1386		0.1425	0.1246	0.1285
	78	0.1244	0.1493	0.1306	0.1579	0.1522							0.0189	0.0551	0.0286				0.1353	0.1287	0.1195		0.1153	0.0998	0.1198		0.1272	0.1524	0.1381		0.1426	0.122	0.1245
	78.5	0.1248	0.1488	0.1304	0.1589	0.152							0.0189	0.0556	0.0291				0.1359	0.1306	0.1184		0.1148	0.1007	0.1205		0.1264	0.1539	0.1386		0.1421	0.1226	0.1253
	79	0.1245	0.1488	0.1312	0.159	0.1524							0.0189	0.057	0.0293				0.1348	0.1294	0.1207		0.1161	0.0999	0.1213		0.1266	0.1534	0.1386		0.1428	0.1239	0.1273
	79.5	0.1244	0.1488	0.1309	0.1593	0.1525							0.0201	0.0568	0.0297				0.1352	0.1288	0.121		0.1146	0.1003	0.1205		0.126	0.1538	0.1387		0.1417	0.1261	0.1291
	80	0.1259	0.149	0.1314	0.1593	0.152							0.0205	0.0568	0.0302				0.1326	0.1297	0.1214		0.1161	0.1015	0.1211		0.1264	0.1534	0.1381		0.1424	0.1253	0.1283
	80.5	0.1247	0.1484	0.1303	0.1588	0.1524							0.0202	0.0572	0.0304				0.1347	0.1288	0.1208		0.1177	0.0991	0.1209		0.1256	0.1541	0.1382		0.142	0.1254	0.1296
	81	0.125	0.1491	0.1298	0.1584	0.1525							0.0207	0.0576	0.0307				0.1349	0.1298	0.1204		0.1162	0.0981	0.122		0.1262	0.1556	0.138		0.1426	0.1247	0.1279
	81.5	0.1261	0.1491	0.1314	0.1594	0.1523							0.0219	0.0581	0.0308				0.136	0.1308	0.1221		0.1182	0.1	0.1233		0.1268	0.1538	0.1388		0.1416	0.1237	0.127
	82	0.1263	0.1484	0.1301	0.159	0.1512							0.0209	0.0585	0.0313				0.1355	0.1291	0.1197		0.1157	0.099	0.1219		0.1263	0.1544	0.1387		0.142	0.1234	0.127
	82.5	0.1254	0.1477	0.1316	0.1596	0.1518							0.0218	0.0589	0.0317				0.1346	0.1305	0.1218		0.1167	0.0998	0.1225		0.1254	0.155	0.1388		0.1416	0.1235	0.1264
	83	0.1257	0.1489	0.1313	0.1582	0.1514							0.0233	0.0592	0.0324				0.1375	0.1291	0.1216		0.1184	0.0986	0.1228		0.1279	0.1548	0.1384		0.1426	0.1233	0.1265
	83.5	0.1256	0.1476	0.1308	0.1588	0.1525							0.0228	0.0598	0.0318				0.1345	0.1299	0.1213		0.1182	0.0993	0.121		0.1257	0.1535	0.1379		0.1425	0.1224	0.1255
	84	0.1254	0.1485	0.131	0.1598	0.1522							0.0224	0.0605	0.0328				0.1343	0.1298	0.1215		0.1145	0.0979	0.1224		0.1265	0.1537	0.1386		0.1427	0.1237	0.1274
	84.5	0.1254	0.1478	0.1316	0.1592	0.152							0.0227	0.0606	0.033				0.1338	0.1299	0.1214		0.1163	0.0992	0.1226		0.1257	0.1557	0.1386		0.1432	0.1249	0.1289
	85	0.1261	0.1482	0.1315	0.1595	0.1516							0.0229	0.0608	0.0333				0.1358	0.1306	0.122		0.1156	0.0996	0.122		0.1267	0.1546	0.1387		0.1418	0.124	0.1288
	85.5	0.126	0.1486	0.1316	0.1587	0.1527							0.0234	0.0621	0.0341				0.1349	0.131	0.1216		0.1166	0.1012	0.1222		0.1263	0.1552	0.1392		0.1428	0.1238	0.128
	86	0.1253	0.1484	0.1315	0.159	0.1525							0.0235	0.062	0.0339				0.1353	0.1291	0.1205		0.1157	0.1003	0.1222		0.1261	0.1549	0.1386		0.142	0.123	0.1257
	86.5	0.1267	0.15	0.1318	0.1594	0.1515							0.0252	0.0636	0.034				0.1363	0.129	0.1213		0.1189	0.1037	0.1245		0.1275	0.156	0.139		0.1426	0.1229	0.1276
	87	0.1256	0.1481	0.1316	0.1598	0.152							0.0257	0.0632	0.0347				0.1356	0.1296	0.1223		0.1152	0.1019	0.1236		0.1263	0.1557	0.1391		0.1425	0.1229	0.1262
	87.5	0.1254	0.1486	0.1318	0.1596	0.1527							0.0262	0.0632	0.0346				0.1371	0.1307	0.1224		0.1182	0.1016	0.1229		0.1272	0.1563	0.1388		0.1427	0.1256	0.1295
	88	0.1247	0.1485	0.1319	0.1594	0.1521							0.0257	0.064	0.0352				0.1357	0.1311	0.122		0.115	0.1027	0.1229		0.1267	0.1551	0.1387		0.1432	0.1216	0.1262
	88.5	0.1254	0.1475	0.132	0.1605	0.1525							0.026	0.0638	0.0356				0.1352	0.1302	0.1223		0.1121	0.1014	0.1239		0.1257	0.1555	0.139		0.143	0.1223	0.1269
	89	0.1252	0.1482	0.1318	0.1592	0.1515							0.0257	0.0659	0.0357				0.136	0.1297	0.1223		0.1136	0.1029	0.1241		0.1262	0.1545	0.1373		0.1422	0.118	0.1218
	89.5	0.1254	0.1487	0.1313	0.1598	0.1517							0.0267	0.0647	0.0367				0.1359	0.1303	0.1228		0.1157	0.1029	0.1224		0.1268	0.1559	0.1391		0.1432	0.1212	0.1249
	90	0.1265	0.1483	0.1321	0.1599	0.1518							0.0267	0.0657	0.0365				0.1362	0.1305	0.122		0.1112	0.1044	0.1245		0.1264	0.1556	0.1381		0.1421	0.1196	0.1229

## Sheet: Fig. 4C
EB1-GFP Lifetime								EB1-GFP Distance
		DMSO	30µM DT061	2µM iHAP1	50nM OA	50nM OA + 2µM iHAP1			EXP1	DMSO	30µM DT061	2µM iHAP1	50nM OA	50nM OA + 2µM iHAP1
	EXP1	11.7	17.9	7.2	16.3333	5				6.419	11.67	3.572	12.9033	3.09633
		16.9	18.8	6.7	15.8333	3.5				8.722	11.81	2.438	11.0483	2.03467
		19	15.6	5.5	12.6667	4.16667				11.61	10.65	2.598	8.67233	1.683
		17.3	13.3	5	11	4.16667				9.828	9.325	1.726	6.705	2.146
		16.9	21.1	5.4	12	4.66667				10.46	14.43	3.066	7.87367	2.383
		26.5	20.7	3.6	12.6667	4				18.51	15.03	2.062	9.61767	2.30533
		23.6	16.8	3.8	12	4.66667				14.86	11.63	2.306	8.613	2.352
		19.88	17	3.6	15.8333	5.33333				12.4	11.2	2.31	12.0287	3.111
		11.5	17.7	4	16.1667	4.83333				7.428	12.51	1.715	10.967	2.055
		13.17	16.7	3.2	14.1667	5.33333				8.384	10.26	1.543	9.88367	3.45067
	EXP2	16	24.25	2.25	16.8333	5.16667			EXP2	10.2527	13.4265	0.916	12.9777	2.295
		18	17.25	2.25	16.8333	4.5				10.158	10.8385	0.931	13.261	2.65267
		14.5	22.25	2	16.5	5				8.88767	14.561	1.2205	11.2627	3.47433
		16.5	23	1.5	17.5	4.33333				10.9863	13.3	0.5215	13.3117	2.79967
		14.8333	22.75	1.75	17.8333	4.16667				10.7523	11.965	1.0935	12.977	1.46433
		16.5	21	2	13.8333	4.16667				10.4403	10.8955	0.8805	10.4507	2.05833
		20.8333	21.5	1.25	19.1667	3.66667				12.619	11.093	0.5365	12.9987	1.488
		16.3333	24.5	1.75	16.5	4.16667				8.637	13.31	0.5515	10.5967	1.93667
		16.8333	18.25	1.75	19.5	3.16667				10.6857	11.7815	0.501	10.7787	1.854
		12.6667	18.25	1.5	15.5	5.5				9.17	11.876	0.587	9.67467	1.98033
	EXP3
		18.25	15	2.25	24.3333	1.83333			EXP3	11.982	11.594	1.1535	17.7587	0.982
		19.5	13.5	2.75	19	3				11.3325	9.542	2.058	11.9013	1.15967
		17.75	13.75	1	17.8333	2.83333				9.968	9.327	0.5215	10.9523	1.083
		19.25	15.5	2.25	20.6667	3.5				12.782	7.2675	1.129	11.561	1.751
		18.75	12.5	1.5	18.8333	2.5				12.6205	6.151	0.415	11.9327	0.769
		21.25	12.5	1.5	15.6667	2.33333				12.879	6.651	1.024	10.5073	0.772667
		22.5	14.5	1.75	19.1667	3.16667				14.575	8.0435	1.162	10.3947	1.346
		25.25	14	2.75	21	3.5				16.2635	6.773	1.1085	11.8373	1.55533
		17.75	17.75	2.25	15.1667	2.5				12.9135	9.9895	1.291	10.1977	0.833667
		18.75	18.25	3	19.6667	2.16667				13.555	9.3685	2.3425	11.5723	0.826333

## Sheet: Fig. 4E
No. of EB1-GFP comets per spindle
	DMSO	30µM DT061	DMSO + APC/C in.	2µM iHAP1 + APC/C in.
EXP1	22	18	15	0
	20	16	16	0
	26	16	14	0
	22	24	18	2
	24	20	22	2
	21	21	24	0
	25	18	17	0
	19	22	18
	28	21	12
	18		13
EXP2	19	17	22	0
	13	18	27	0
	15	23	22	0
	24	21	26	0
	25	17	21	0
	20		17	0
			21	3
				2
				0
				0
EXP3	26	24	15	0
	19	22	14	0
	22	26	20	1
	20	17	21	3
	21	24	18	0
	24	19	26	0
	18		21	0
	22		13	0
	19		20	0
	21		17
