# Supplementary material for: Chemogenetic profiling reveals PP2A‐independent cytotoxicity of proposed PP2A activators iHAP1 and DT‐061
Source: EMBO J. 2022 Jun 13;41(14):e110611. doi: 10.15252/embj.2022110611 (PMC9289710; doi:10.15252/embj.2022110611)
Supplement: Supplementary file 17 — Source Data for Figure 5 [file EMBJ-41-e110611-s014.xlsx]

## Sheet: Fig. 5A
Control	TACC3 RNAi	Control + 0,1uM iHAP	TACC3+ 0,1uM iHAP	Control + 0,5uM iHAP	TACC3+ 0,5uM iHAP			control	Rod RNAi	Control + 0,1uM iHAP	Rod RNAi + 0,1uM iHAP	Control + 0,5uM iHAP	Rod RNAi + 0,5uM iHAP
434.03	532	336	427.07	259.02	546.03			350.07	308	665.05	231.05	658.03	413.05
469.02	399.07	133	406.12	665.08	693.08			343.02	237.98	405.97	427.02	269.05	350.05
147.02	518.03	329.03	476.03	448.2	469.05			553.02	293.98	434.07	266.07	413.03	357
322.03	679.03	357.05	469.02	294.02	287.02			434.02	133	314.93	371.1	693.03	343.07
567.02	434.03	356.98	546.07	532.08	448.08			560.03	370.97	637.07	315.08	119.07	245.03
609.03	560.05	314.97	329.02	455.05	462.02			357.02	147.05	504.05	476.08	133	378.05
518.03	518.02	560.35	427	399.07	343.03			448.02	343.02	224.08	315.02	455.02	343.05
588.03	441.05		441.02	630.02	147.13			357.02	532.02	364.02	322.05	784.02	545.98
392	385.02	63.02	224.03	336.03	504.02			560.02	308.05	294.02	196	573.98	364.08
553.03	217.03	42	385.02	427.18	630.03			406.03	363.93	490.02	461.97	588.05	504.03
672.03	308.03	55.98	469.03	434.05	371.02				224.03	273.02	245.02	272.95	399.08
427.03	252.02	251.98	245.1	307.95	350.02			56	287.02	413	287.05	532.05	427.07
609.03	203.05	112	413.07	427.1	392			91.03	287.02	546.03	189.03	420.08	609.05
588.03	210.03	147.02	336.02	552.98	265.98			77.03	231.1	581.05	343.02	511.02	384.93
322.03	427.05	63.03	462	273.05	392.05			105.05	238	546.05	434	294.05	602.02
581.03	469.02	189.05	525.02	371.03	468.93			154.05	335.97	350.03	468.95	378.02	398.9
693.02	511.02	202.95	728.03	210.05	301.02			175.03	370.97	420.05	469.05	420.03	413.03
483.02	518.02	203.03	420.03	385.05	693.03			70.02	175.05	455.05	462.03	434.05	216.98
	336	105	483.02	196.03	735.05			301		420.05	469.07	560.05	279.95
49.02	238.02	84.07	504.03	392.05	483.03			301.03	42.03	553.05	378.08	679.03	420.03
112.02	511.08	91.03	398.98	413.02	371.05			371.03	49	623.05	364.05	147.02	203.05
112.03	602.03	70.03	469.02	392.08	658.07			147.03	49.02	413.05	434.05	322.05	413.03
112.02	336.03	91.03	385.03	322.1	553.05			56.02	203.03		441.03	437.07	594.65
84.02	357.02	90.9	350.03	336.03	532.05			91.05	91.02	56.05	384.92	679	371.05
203.02	518.03	280.05	384.98	595.05	350.05			49.03	56.02	287.02	328.93	518.07	490.05
48.98	378	119.03	525.02	749.03	321.97			224.02	105.02	321.97	342.97	587.97	658.02
98.02	476.03	57.93	385.03	377.98	231.07			98.05	56	133.03	455.07	560.07	342.95
84.02	413.05	42.02	301	651.03	798.1			84	49.02	259.07	266.05	531.95	399.02
42	350.03	119.07	406	434.02	700.07			77	35.03	343.07	616.08	405.95	364.03
147.03	350.03	91	357.02	265.95	735.07			133.02	70.03	196.07	483.07	321.9	259.03
210.03	287.03	105.02	574.03	490.02	574.1			371	76.98	245.1	406.03	441.07	454.95
84.02	308.05	210.05	616.02	440.72	455.08			49	84.03	161.1	364.07	539.05	370.9
84.02	553.02	62.92	336	147.03	539.07			84.03	105.02	49.07	385.02	112	462.08
63.02	553.02	111.98	195.98	630.03	406			112.03	49.03	56.02	595.03	427.02	336.02
77.02	504.05	357.1	546.03	518.05	525.07			119.03	203.05	105.02	567.03	630.05	385
98.03	301.03	244.95	511.03	328.95	224.03			266.03	251.97	63.03	476.03	553.1	350.02
203.02	315.02	217.05	448	490.03	742.07			238.02	34.98	175.03	287.12	665.1	469.05
189.02	475.98	84.08	357	385.47	399			84.03	63.02	63.05	301.02	567.03	609.07
56.02	308.02	77.03	588.03	658.05	357.07			105.03	42.03	210.05	343.03	427.03	371.03
104.98	490.12	154.03	399.02	413.03	378.07			42.03	175.02	63.03	398.97	343.03	454.92
63.03	413.03	133.02	357.07	349.97	364.07			56.02	70.02	511.03	511	721.05	399.05
	476.03	363.97		321.97	259.08			105.03	63.02	371.03	468.93	700.08	434.05
126.03	420.03	35	238.03	462.05	350.15			112.03	56.03	125.95	433.95	203.03	497.05
77.02	518.02	42	168.03	392.05	182.02			231.03	42.03	343.03	314.97	462.07	546.07
98	363.97	70.03	497.05	440.98	679.03			84.02	63.02	84.13	504.05	371.03	385.08
497.03	672.05	125.98	196.05	420.03	665.08			77	84.05	42.03	314.97	385.02	399.05
98.02	385.02	182.03	448.1	595.03	490.1			224.03	49.02	192.98	378.02	496.97	420.02
287.03	658.03	195.97	469.12	273.03	525.08			35.02	42.05	133	469	419.8	448.07
112.03	532.03	301.02	343.07	658	287.02			35.02	147.02	55.98	315	749.05	230.98
63.03	286.98	63.02	168.07	581.02	406.02			84.02	98.02	56	294.18	364.02	483.03
175	385.03	55.98	329	441.03	413.05				42	56.03	126.03	420.05	837.02
175.02	392.03	62.97	511.1	420.03	686.05				119.03	307.95	287.03	406.05	371.07
175	448.02	63.05	335.95	560.05	461.98				161.03	91.02	468.95	315.08	476.02
49.02	588.02	154.07	427.05	553.03	525.05				49.03	70.05	203.02	539.05	154.02
356.98	427.05	126.07	196.05	406.02	434.08				49.02	91.05	560.03	658.05	321.93
315.02	539	98	230.97	343.03	651.07				49.02	112.03	314.97	784.05	441.02
112.02	497	63.05	230.97	525.02	329.03				105.03	56.03	567.05	455.07	665.03
84	574.03	70.08	308.07	364.05	483.07				42.07	455		511.05	392
56.02	658.02	161.03	98.05	553.05	623.05				35.02	70.02	49.02	553.07	448
42	280	63	259.05	525.05	524.95				49.03	315.08	147.05	672.03	461.93
98	574.02	56.07	539.03	441.03	489.95				105.02	28.05	189.03	707.03	322
161	364.02	83.98	434.05	588.05	503.95				105.05	231.03	224.03	476.03	539.05
91.02	412.98	91.05	132.93	553.05	433.95				70	77.07	119.05	595.05	378.02
70	252.02	70.02	525.03	469.03	686.05				56.02	49.02	49.03	609.03	665.03
406.02	539.03	343.03	448.08	595.37	328.95				238.05	216.98	98.02	476.03	714.08
147.05	280.02	84.03	455.03	637.03	335.97				140	126.02	287.07	497.05	441.03
91.03	266	315.03	335.98		212.02				154.03	420.1	69.98	469.03	413
112.03	161.03	469.02	287.05	441.12	574.02				420	49	133.05	469.05	364.08
126	602.02	119.05	476.08	273.02	587.98				69.98	168.02	350.02	476.05	434.07
48.95	448.02	434.02	406.02	490.12	496.95				28.03	168.03	189.15	567.03	238.02
119.02	476.02	399.02	168.08	280	406.07				259.02	244.95	63.07	700.03	581.02
399	378.03	609.02	42.05	161.03	539				77.02	322.02	217.02	63.05	462.07
126	273	210	371.05	294.07	497				168.02	147.03	119.03	196.03	391.95
77.02	406.02	293.98	546.1	616.02	399.02				175.03	119.12	49.03	546.05	490.05
49.03	525.03	147.03	413.02	154.03	300.95				196.02	259.1	280.03	518.05	392.05
91.02	441.03	98.03	245.05	238	644.03				70	189.02	322.02	490.03	399.03
	560.03	105.03	357.02	553.12	560.03				77.03	182.03	63.05	406.03	364.03
	532.03	364.02	406.02	399.05	434.02					168.03	378.03	497.03	427.05
	588.02	84	153.67	567.4	210.12					420.03	36.07	392.03	532.05
	329.02	195.97	280.03	462.05	475.95					161.03	56.02	700.02	595.05
	329.02	111.97	132.98	721.02	742.03					154.03	518	756.05	447.98
	336.05	84.02	175.02	245	511.05					56.02	462	315.02	482.95
	335.98	125.98	314.93	420.02	420.02					168.03	133	350.02	511.02
	812.02	314.98	392.08	181.97	763.05					91.03	62.8	398.83	252.02
	525.02	133	371.08	280.03	315.03					133.03	483.05	476.03	525.05
	329	427.03	371.15	266.07	420.02					56.02	98.02	609.05	462.05
	399.03	119.05	623.02		679.02					98.03	49.02	294.02	119.02
	392.05	448.03	349.98		490.02					532.05	70.03	721.05	434.03
	504.03	55.97	251.98		763.05					224.03	224.05	385.03	350.05
	300.98	119.02	476.03		574.03					84.03	196.02	357.03	308.03
	308	476.02	147.02		370.95					112.02	42	427.05	531.98
	595	91.05	539.02		616.07					287.02	315.03	378.07	826.05
		91.02	581.03		448.02					294	70.03	532.05	504.03
	266.02	210.02	273.03		441.03					378.03	259.02	770.07	517.98
	105	370.95	364.02		511.07					77.03	244.97	392.03	455.05
	391.95	763.02	294.03		322.53					168.02	154.03	623.03	469.02
	329.03	168.05	350.05		609.05					301.05	42.03		581.08
	405.98	63.03	322.02		532.03					90.98	49.03	588.07	497.03
	399.1	63.03	434		574.07					344.03	49	266.13	707.02
	385.05	595.03	385.02		356.95					196.03	84.05	238.05	440.98
	42.03	132.98	392.02		616.02					112.03	91.05	189.02	468.97
	230.88	308.02	196.03		420.03					196.03	70.03	265.72	665.07
	252.03	126.03	196.05							147.03	70.02	412.95	378.03
	70.03	280	462.02		713.67					203	42.02	308.05	609.08
	231.05	539	259		504.07					252.03	140.05	413	405.92
	259.03		315.05		672.07					91.03	63	434.05	419.9
			266.05		609.03					343.07	119.02	399.03	419.95
			196.03		511.02					420.1	70.02	189.05	560.03
			224.05		420.05					289.08	42.02	602	525.02
			273.02		630.08					175.05	203.05	420.03	420.03
			350.05		189.05					210.05	126.05	567	469.1
			322.03		588.02					112.02	489.97	434.03	378.03
			560							364.03	112.05	300.95	819.08
			370.98							70.03	343.03	434.02	482.95
			203.02							84.02	55.98	321.95	546.03
			434.02							182.03	140.05	336.05	623.05
			321.98							112.02	63.03	791.08	581.05
			441.03							140.05	91.02	532.03	637.03
										56.02	161	504.05	560.02
										462.02	56.03	553.05	560.02
										441	154.03	301.05	483.05
										259.03	245.02	182.05
										336.02	112.03	637.03	532.03
										308	49.03	672.05	427.07
										189.02	98.05	553.05	132.95
										112.02	245.03	602.03	279.93
										70.02	196.03	637.05	350.05
										63.05	210.05	511.03	434
										140.03	168.02	581.07	357.02
										112.03	56.02	350.03	489.92
										98.05	140.02		454.93
											56		419.93
											161.02		266.02
											139.98		448.02
											56.02		497.1
											427.02		343.1
											343.05		644.05
											280.02		293.98
											216.97		525.03
											252.03		378.03
											56.02		581.07
											49.02		609.03
											133.03		377.95
											140.02		384.95
											118.98		307.97
											147.05
											133.07
											63.03
											98.02
											329.18
											98.13
											63.03
											203.03
											112.02
											98
											98
											119.03
											356.97
											140.05
											567.05
											203.07
											168.07
											105
											105.03
											112.03
											301
											196.03
											91.02
											266.02
											98.05
											203.02
											55.57
											118.57
											91.02
											343.03
											77.03
											140.02
											112.03
											238.05
											349.93
											105
											63
											238.03
											140.02
											140.02
											364.07
											140.03
											105.02
											56.05
											133.07
											301.03
											392.02
											238
											462.05
											182.02
											70.02
											84.02
											105.03
											244.92
											55.92
