# Supplementary material for: Chemogenetic profiling reveals PP2A‐independent cytotoxicity of proposed PP2A activators iHAP1 and DT‐061
Source: EMBO J. 2022 Jun 13;41(14):e110611. doi: 10.15252/embj.2022110611 (PMC9289710; doi:10.15252/embj.2022110611)
Supplement: Supplementary file 18 — Source Data for Figure 6 [file EMBJ-41-e110611-s016.xlsx]

## Sheet: Fig. 6C
HeLa		Time ER translocation			HeLa		Time ER translocation
	DT-061	10				DT-061+OA	10
		10					10
		20					10
		20					10
		20					10
		20					10
		20					10
		20					20
		30					20
		20					20
		20					20
		20					20
		20					90
		30					10
		40					10
		20					10
		20					10
		20					10
		30					10
		10					10
		10					10
		10					10
		10					10
		10					10
		10					10
		10					10
		10					10
		10					20
		10					10
		20					10
		20					10
		30					10
		10					10
		10					10
		10					10
		20					10
		20					10
		20					10
		20					10
		20					10
		20					10
		20					10
		20					10
		20					10
		20					10
		20					10
		30					40
		10					20
		10					10
		10					10
		10					10
		0					10
		0					10
		10					10
		10					10
		10					110
		10					180
		10					130
		10					140
		10					210
		10					120
		10					200
		10					190
		0					80
		20					20
		40					20
		40					20
		40					20
		10					20
		10					20
		10					70
		10					50
		10					50
		10					50
		10					240
		10					100
		10					110
		10					110
		20					200
		20					220
		20					190
		20					140
		20					170
		20					110
		20					200
		20					80
		30					170
		30					60
		30					160
		30					170
		60					150
		60					70
		60					50
		60					180
		130					230
		90					140
		80					140
		80					240
		80					70
		70					70
		110					50
		200					70
		90					120
		70					140
		60					170
		160					220
		160					230
		70					110
		60					70
		60					130
		70					130
		70					140
		80					110
		90					90
		90					70
		100					40
		140					230
		240
		50
		50
		50
		50
		50
		60
		60
		60
		60
		60
		60
		60
		60
		70
		70
		110
		160
		150
		160
		210
		40
		60
		60
		70
		70
		120
		90
		140
		150
		160
		10
		10
		10
		10
		10
		10
		10
		10
		10
		10
		20
		10
		10
		10
		10
		10
		10
		10
		10
		10
		10
		10
		10
		50
		60
		80
		90
		110
		150
		70
		140
		120
		140
		170
		50
		60
		70
		10
		10
		10
		10
		10
		10
		10
		10
		0
		0
		0
		0
		0
