# Supplementary material for: Chemogenetic profiling reveals PP2A‐independent cytotoxicity of proposed PP2A activators iHAP1 and DT‐061
Source: EMBO J. 2022 Jun 13;41(14):e110611. doi: 10.15252/embj.2022110611 (PMC9289710; doi:10.15252/embj.2022110611)
Supplement: Supplementary file 19 — Source Data for Figure 7 [file EMBJ-41-e110611-s013.xlsx]

## Sheet: Fig 7C
H358		Time ER translocation			H358		Time ER translocation
	DT-061	50				DT-061+OA	20
		100					90
		160					230
		240					270
		150					230
		180					270
		60					190
		60					150
		160					100
		190					100
		120					110
		100					140
		40					100
		180					120
		190					270
		170					130
		150					210
		230					180
		230					180
		120					170
		200					200
		120					220
		150					220
		80					200
		130					240
		140					130
		200					160
		150					180
		180					110
		180					190
		250					190
		230					150
		40					250
		30					280
		100					290
		40					250
		50					150
		200					20
		240					310
		190					220
		160					120
		180					240
		190					310
		180					110
		200					100
		240					90
		120					270
		20					280
		240					290
		210					170
		210					190
		250					200
		190					190
		220					310
		110					170
		130					150
		180					260
		260					260
		200					270
		160					250
		160					290
		130					300
		30					230
		30					300
		170					150
		240					180
		190					260
		210					220
		90					280
		140					110
		260					240
		260					140
		260					260
		180					300
		150					290
		250					110
		60					180
		200					190
		40					190
		60					270
		170					100
		220					210
		230					90
		100					120
		120					160
		200					200
		110					230
		120					250
		110					250
		190					260
		130					180
		160					250
		220					260
		260					300
		100					120
		90					270
		130					300
		40					90
		110					240
		170					250
		90					180
		100					140
		250					160
		130					220
		120					250
		170					250
		170					160
		150					220
		240					300
		110					160
							230
							60
							190
							90
							270
							300
							130
							290
							260
							180
							200
							310
							180
							190
							210
							140
							40
							170
							80
							210
							290
							180
							190
							30
							40
							90
							120
							200
							300
							80
							100
							140
							130
							80
							20
							140
							130
							240
							70
							220
							70
							260
							230
							170
							40
							170
							260
							70
							260
							90
							190
							130
							250
							140
							80
							90
							100
							70
							120
							140
							260
							90
							130
							190
							90
							120
							200
							160
							80
							90
							100
							130
							110
							110
							130
							70
							140
							240
							230
							80
							280
							60
							80
							100
							130
							60
							90
							90
							30
							80
							50
							60
							70
							90
							70
							80
							60
							160
							100
							70
							60
							100
							70
							80
							240
							70
							80
							80
							160
							200
							150
							70
							160
							60
							90
							130
							170
							130
							80
							120
							80
							100
							100
							100
							90
							130
							170
							210
							240
							250
							50
							50
							90
							160
							70
							150
							70
							60
							80
							140
							140
							200
