# Supplementary material for: Chemogenetic profiling reveals PP2A‐independent cytotoxicity of proposed PP2A activators iHAP1 and DT‐061
Source: EMBO J. 2022 Jun 13;41(14):e110611. doi: 10.15252/embj.2022110611 (PMC9289710; doi:10.15252/embj.2022110611)
Supplement: Supplementary file 20 — Source Data for Figure 8 [file EMBJ-41-e110611-s019.xlsx]

## Sheet: Fig. 8B
Δmolar ratios	Ctrl					DT-061					iHAP1					Brefeldin A
ΔCer:PC	0.054416	0.052699	0.08922	0.076365	0.058556	0.03171	0.029708	0.046663	0.04821	0.035926	0.0522	0.052345	0.082249	0.083835	0.060664	0.02981	0.030838	0.053151	0.052026	0.035225
ΔSM:PC	0.017497	0.017564	0.019657	0.024834	0.006986	0.046167	0.024078	0.03338	0.028898	0.027232	0.014707	0.019427	0.022892	0.020401	0.016901	0.038731	0.038394	0.080504	0.082248	0.06142
ΔHexCer:PC	0.02491	0.021611	0.032679	0.031096	0.022888	0.012672	0.011255	0.01205	0.014469	0.011226	0.013365	0.019153	0.031943	0.03318	0.018298	0.031347	0.033382	0.069962	0.06101	0.035396
ΔGM3:PC	0	0.001151	0	0.003124		0.001295	0.000966	0	0.002002		0.001268	0.000364	0	0		0.007708	0.008081	0.017005	0.012864
